# Supplementary material for: Targeted screening of genetic associations with COVID-19 susceptibility and severity
Source: Front Genet. 2022 Nov 30;13:1073880. doi: 10.3389/fgene.2022.1073880 (PMC9747945; doi:10.3389/fgene.2022.1073880)
Supplement: Supplementary file 4 [file Table1.xlsx]

## Sheet: Table S1
Table S1 Panel-covered variants that associated with SARS-CoV/SARS-CoV-2 in the references
SNP	rsid	Virus	PMID
1:161509955:A:G	rs1801274	SARS-CoV	16185324
1:161509955:A:G	rs1801274	SARS-CoV	16185324
10:52771475:C:T	rs1800450	SARS-CoV	16170752
10:52771475:C:T	rs1800450	SARS-CoV	25818534
10:52771475:C:T	rs1800450	SARS-CoV	15838797
10:52771925:G:A	rs7096206	SARS-CoV	15838797
10:52771925:G:A	rs7096206	SARS-CoV	16170752
11:112164735:T:G	rs1946518	SARS-CoV	16652313
11:320772:A:G	rs12252	SARS-CoV-2	32348495
12:112911065:G:A	rs1131454	SARS-CoV	15766558
12:112919637:G:A	rs2660	SARS-CoV	15766558
12:112919637:G:A	rs2660	SARS-CoV	16824203
12:68158742:T:A	rs2430561	SARS-CoV	16672072
17:34252769:A:G	rs1024611	SARS-CoV	25818534
17:35880401:G:C	rs2280788	SARS-CoV	17540042
17:35880401:G:C	rs2280788	SARS-CoV	17540042
17:63488530:ATACAGTCACTTTT:ATACAGTCACTTTTTTTTTTTTTTTGAGACGGAGTCTCGCTCTGTCGCCCATACAGTCACTTTT	rs1799752	SARS-CoV	15381116
17:8103390:G:A	rs147149459	SARS-CoV-2	33200144
17:8109899:C:G	rs151256885	SARS-CoV-2	33200144
19:10335892:T:C	rs2304237	SARS-CoV	17570115
19:10335892:T:C	rs2304237	SARS-CoV	17570115
19:15640081:A:G	rs3794987	SARS-CoV	21904596
19:44908684:T:C	rs429358	SARS-CoV-2	32451547
19:44908822:C:T	rs7412	SARS-CoV-2	32451547
19:45025541:T:C	rs2288918	SARS-CoV	16652313
19:7747847:A:G	rs4804803	SARS-CoV	20359516
2:112785383:G:A	rs1800587	SARS-CoV	16652313
21:41426103:C:A	rs17000900	SARS-CoV	20462354
21:41426138:G:T	rs2071430	SARS-CoV	20462354
21:41426138:G:T	rs2071430	SARS-CoV	16824203
21:41426138:G:T	rs2071430	SARS-CoV	15766558
21:41426138:G:T	rs2071430	SARS-CoV	16390004
3:186612299:T:A	rs2248690	SARS-CoV	21904596
3:186619924:T:C	rs4917	SARS-CoV	21904596
3:45834968:AA:AAA	rs11385942	SARS-CoV-2	32558485
5:140633331:A:G	rs2569190	SARS-CoV	17913858
5:96909661:C:G	rs150892504	SARS-CoV-2	33200144
6:158608455:C:T	rs117665206	SARS-CoV-2	33200144
6:31574531:T:C	rs1799964	SARS-CoV	18312678
6:31574699:C:A	rs1800630	SARS-CoV	18312678
7:77199636:C:A	rs2075761	SARS-CoV	16652313
8:37849759:C:T	rs138763430	SARS-CoV-2	33200144
9:133263862:C:A	rs657152	SARS-CoV-2	32558485
9:31543137:T:C	NA	SARS-CoV	18312678

## Sheet: Table S2
Table S2 Panel-covered variants that selected from the COVID19-hg GWAS meta-analysis results of HGI release 4
SNP	rsid	A1_ALL	B1_ALL	P<5e-7	rep>=3
1:114281376:C:G	rs7535387			√
1:147224514:T:A	rs28381173			√
1:150326191:C:G	rs114657335		√
1:150376942:G:A	rs148424403		√
1:150399123:T:C	rs76711752		√
1:150455031:G:A	rs77553465		√
1:150515321:C:A	rs78312541		√
1:150529629:G:A	NA		√
1:150532594:G:A	rs77173601		√
1:152712390:C:T	rs2224986		√
1:186880181:C:A	rs56229346		√
1:192557187:C:T	NA		√
1:192560339:G:A	rs74419088		√
1:192569835:T:C	rs115743395		√
1:208001656:C:A	rs183000907		√
1:210306235:G:A	rs145285136	√
1:232591988:T:C	NA			√
1:232593843:C:T	rs6672466			√
1:239034242:T:C	rs112317747		√
1:46148804:GA:G	rs201187224		√
1:58514799:T:G	rs184000906			√
1:5909722:C:T	NA	√
1:5910307:C:T	rs77453462	√
1:90742957:A:C	rs2166172			√
10:108661998:A:G	rs112363730	√
10:108877943:T:C	rs112338868	√
10:109881083:A:G	rs111832114			√
10:109913876:T:A	rs113841371			√
10:110110500:G:A	rs112759491			√
10:110126566:A:C	rs183240737			√
10:118361940:A:G	rs142798803			√
10:118409046:A:C	rs140930336			√
10:121239962:A:T	NA		√
10:121241124:T:G	rs5016035		√
10:5784179:C:T	rs72772371		√
10:85434902:T:C	rs72827549			√
10:85459318:G:C	rs72827592			√
10:85467300:A:T	rs72829414			√
11:107192219:C:A	rs151247204			√
11:107293869:G:C	rs147919394			√
11:113746515:AC:A	rs537343157		√
11:120669312:C:A	NA		√
11:120670638:G:A	rs150298847		√
11:14244913:A:G	rs10734222			√
11:14557830:G:A	rs12286408	√
11:14582446:G:A	rs10160597	√
11:14594492:C:T	rs11023265	√
11:14609273:G:A	rs11023273	√
11:14619638:G:T	rs11023278	√
11:14623692:T:A	rs1522633	√
11:14639280:T:C	rs10766188	√
11:14648256:C:A	rs4757261	√
11:14672389:C:G	rs11023302	√
11:14673500:A:G	rs12290926	√
11:14680030:T:C	NA	√
11:14687778:A:G	rs7938266	√
11:14712377:G:A	NA	√
11:14725881:C:A	rs10832294	√
11:14728303:C:T	rs10219313	√
11:14728905:C:G	rs4144487	√
11:14736191:C:A	rs10832297	√
11:14743138:C:T	NA	√
11:14747846:G:A	rs10832299	√
11:14753045:A:G	rs1007392	√
11:14853429:A:T	NA	√
11:14888727:T:G	rs10500804	√
11:14891585:A:G	rs10766196	√
11:14892029:G:A	rs12794714	√
11:27152727:C:T	rs59646760	√
11:35018963:C:G	rs118106403			√
12:102620979:C:A	NA			√	√
12:112912991:G:T	rs2057778			√	√
12:112914354:T:C	NA			√	√
12:112919388:G:A	NA			√	√
12:112919404:G:A	rs1131476			√	√
12:112919637:G:A	rs2660			√	√
12:112920301:A:G	rs7135577			√	√
12:112920986:T:C	rs4767024			√	√
12:112920989:C:T	rs4767025			√	√
12:112921327:A:G	rs4767026			√	√
12:112921352:T:C	rs4767027			√	√
12:112921383:A:G	rs4767028			√	√
12:112921513:G:A	rs4767029			√	√
12:112921772:C:T	rs4767030			√	√
12:112921898:C:G	rs10850092			√	√
12:112922220:A:G	rs6489864			√	√
12:112922497:A:G	NA			√	√
12:112922663:C:T	rs10850093			√	√
12:112922758:T:C	rs10850094			√	√
12:112922770:T:C	rs10850095			√	√
12:112922932:G:T	rs10774672			√	√
12:112922981:T:C	rs10850096			√	√
12:112923312:C:T	rs10850097			√	√
12:112923353:C:T	NA			√	√
12:112923369:T:C	rs10774674			√	√
12:112923432:C:T	rs10774675			√	√
12:112923638:G:A	NA			√	√
12:112923769:G:T	rs11066452			√	√
12:112924253:G:C	rs10850098			√	√
12:112924602:A:G	NA			√	√
12:112924616:G:A	NA			√	√
12:112924946:C:G	rs4767031			√	√
12:112925169:A:G	rs4766663			√	√
12:112925192:T:G	NA			√	√
12:112925272:T:G	rs4767032			√	√
12:112925304:T:C	rs4766665			√	√
12:112925373:G:A	NA			√	√
12:112925479:A:G	rs7958379			√	√
12:112925603:A:G	rs6489866			√	√
12:112925745:C:T	rs6489867			√	√
12:112925887:G:C	rs6489868			√	√
12:112926117:A:C	rs6489869			√	√
12:112926167:G:A	NA			√	√
12:112926527:A:G	rs4766666			√	√
12:112926577:T:A	rs4767033			√	√
12:112926666:A:G	NA			√	√
12:112926699:A:G	NA			√	√
12:112926707:T:C	NA			√	√
12:112926828:G:A	rs4766667			√	√
12:112926975:T:C	rs4766668			√	√
12:112927260:A:G	rs4766671			√	√
12:112927343:A:G	NA			√	√
12:112927356:A:G	rs4766673			√	√
12:112927396:G:T	rs4766674			√	√
12:112927648:A:T	rs4766675			√	√
12:112927776:C:T	rs4766676			√	√
12:112927862:T:C	rs7304898			√	√
12:112927882:G:T	NA			√	√
12:112927998:T:C	NA			√	√
12:112928023:C:T	rs7316586			√	√
12:112928244:G:T	rs916972			√	√
12:112928886:G:A	rs7134391			√	√
12:112929094:A:G	rs7306205			√	√
12:112929504:C:T	rs1859336			√	√
12:112929538:A:G	NA			√	√
12:112929617:T:C	rs2384072			√	√
12:112929790:A:G	rs2384073			√	√
12:112930090:A:G	rs6489874			√	√
12:112930225:G:A	rs6489875			√	√
12:112930250:G:A	NA			√	√
12:112930274:A:G	NA			√	√
12:112930320:A:G	rs6489878			√	√
12:112930444:C:A	rs7298184			√	√
12:112930700:A:G	rs12322160			√	√
12:112930800:T:C	rs7132404			√	√
12:112931372:T:G	NA			√	√
12:112932622:A:C	rs1154970			√	√
12:112933161:T:C	rs1859333			√	√
12:112934168:A:G	rs57484342			√	√
12:112934172:A:G	NA			√	√
12:112934734:A:G	rs7966314			√	√
12:112934999:A:C	NA			√	√
12:112935061:G:C	rs1981557			√	√
12:112935156:C:G	NA			√	√
12:112935172:G:A	rs1981555			√	√
12:112935758:A:G	rs3759376			√	√
12:112935783:A:G	rs3759375			√	√
12:112936212:G:C	rs4767040			√	√
12:112936943:C:T	rs10774679			√	√
12:112937231:A:C	rs7132797			√	√
12:112938178:T:C	rs1156361			√	√
12:112938515:C:T	rs3815178			√	√
12:112938583:G:A	rs1859330			√	√
12:112939108:T:A	rs7299132			√	√
12:112940017:G:A	rs6489879			√	√
12:112940276:T:A	rs4238033			√	√
12:112942203:G:A	rs10735079			√	√
12:112942724:T:A	NA			√	√
12:112942903:A:T	rs7977345			√	√
12:112943412:A:T	NA			√	√
12:112943571:G:A	rs6489882			√	√
12:112944151:C:T	rs2269899			√	√
12:112947195:A:T	rs10850103			√	√
12:112949145:T:C	rs2285932			√	√
12:112958205:T:C	rs10744789			√	√
12:112959338:T:C	rs4238034			√	√
12:112965094:C:A	rs4767044			√	√
12:112967376:A:C	rs1557866			√	√
12:112968391:A:G	rs3937434			√	√
12:112969140:T:A	NA			√	√
12:112970403:G:C	NA			√	√
12:112971608:C:T	rs4767045			√	√
12:112972511:G:A	rs10744791			√	√
12:112981045:G:C	NA			√	√
12:112981372:C:T	NA			√	√
12:112982799:A:G	NA			√	√
12:112983490:A:G	rs1293771			√	√
12:112986696:T:G	rs1293768			√	√
12:112987349:C:G	NA			√	√
12:112987688:T:C	rs1293765			√	√
12:112987874:T:C	rs1293764			√	√
12:31239183:C:T	rs75594480			√
12:3991835:T:C	NA	√
12:90447659:C:T	rs186440486			√
13:56147917:T:A	rs191533289			√
13:61398906:T:C	rs2210136	√
13:61415309:A:G	rs3812875	√
13:62604343:T:C	rs2649134		√
14:36324159:T:C	rs117266283			√
14:36351089:T:G	NA			√
14:77225693:G:A	rs144114696		√
15:25689615:T:G	rs77586015			√
15:30923990:C:T	rs141935439			√
15:45566707:A:G	rs77055952		√
15:48692148:T:G	rs74750712		√
15:50287936:A:G	rs181506831			√
15:66668624:T:A	rs7171969	√
15:66669812:G:C	NA	√
15:66672587:T:G	rs4776313	√
15:66673111:C:A	rs9806550	√
16:10486019:G:C	NA		√
16:49277132:G:A	rs145643452		√
16:79089679:G:T	rs17727687	√
16:89196249:G:A	rs117169628			√
17:45961419:A:G	rs62063281			√
17:45995618:A:G	rs112572874			√
17:46142465:T:A	NA			√
17:46785767:T:C	rs916888			√
17:49863303:C:T	rs77534576			√
17:49880589:C:T	rs115536381			√
17:82122949:C:T	rs118041746		√
17:82210405:C:T	rs141909101		√
17:82485433:G:A	rs9890316		√
18:40743504:C:A	NA	√
18:49679490:C:T	rs138280396		√
18:50251764:C:T	rs138848935		√
18:70270811:C:A	rs185039016			√
19:10317045:T:A	NA			√	√
19:10352442:G:C	rs34536443			√
19:10364976:C:A	rs2304256			√	√
19:10366391:A:G	rs34725611			√	√
19:10486312:C:A	rs45524632			√	√
19:4715004:G:A	NA			√
19:4717660:A:G	NA			√	√
19:4719013:C:G	NA			√
19:4719431:G:A	rs2109069			√	√
19:4723658:C:A	NA			√	√
19:4724722:G:A	NA			√
19:48738719:A:G	rs973579			√
19:48869098:G:A	rs73061656			√
19:48869119:G:C	rs73061658			√
19:48870299:G:A	NA			√
19:48874167:G:A	rs11541192			√
19:9126291:T:C	rs139482540			√
19:977763:A:G	rs8111981			√
2:128208272:G:A	NA			√
2:154843063:A:C	NA			√
2:16555634:C:A	rs140550229		√
2:181804151:G:T	rs181722027		√
2:181833932:A:G	rs79550812		√
2:182292272:T:C	rs147840530		√
2:206268685:G:A	rs77695931		√
2:29217529:C:T	NA			√
2:31058805:C:T	rs116553186			√
2:43520154:T:A	NA			√
2:55632795:C:A	NA		√
2:79802454:T:C	rs77764981		√
2:79812227:T:C	rs114728630		√
20:19628345:T:C	rs76745582	√
20:40760769:A:G	rs56259900		√
20:40765190:T:C	rs55923341		√
20:41246047:T:C	rs117919583	√
20:475808:T:C	NA			√
20:475829:A:G	rs157807			√
20:4998194:C:T	rs72552209	√
20:61898661:C:G	NA		√
21:22757764:T:C	rs561682292			√
21:27252696:C:T	rs114467301			√
21:33217506:A:G	NA			√
21:33218318:A:G	NA			√
21:33220845:T:G	rs2186278			√
21:33221269:G:C	NA			√	√
21:33221368:T:A	rs62226131			√
21:33221405:T:A	rs62226132			√	√
21:33224445:C:T	rs62226152			√	√
21:33226080:A:C	rs1476415			√	√
21:33229941:T:G	NA			√	√
21:33230000:C:A	NA			√	√
21:33230489:G:T	rs17860118			√	√
21:33230629:T:C	rs12482556			√	√
21:33230944:C:G	NA			√	√
21:33232252:G:A	rs2300370			√	√
21:33233473:C:T	rs2248420			√	√
21:33234329:A:C	rs2834154			√	√
21:33235131:G:A	rs6517153			√	√
21:33235565:C:G	rs17860142			√	√
21:33237200:G:A	rs3153			√	√
21:33237291:T:G	NA			√	√
21:33237639:A:G	rs9636867			√	√
21:33238182:T:C	rs1131964			√	√
21:33239013:C:T	rs12482014			√	√
21:33239240:T:C	rs12482193			√	√
21:33239266:C:G	NA			√	√
21:33239425:C:T	rs17860165			√	√
21:33239687:A:G	NA			√	√
21:33240996:A:G	rs17860169			√	√
21:33241945:T:C	rs2229207			√	√
21:33241950:T:G	NA			√	√
21:33244240:A:G	rs2834157			√	√
21:33244618:C:A	NA			√	√
21:33244908:T:C	rs2834158			√	√
21:33245424:A:G	rs2252639			√	√
21:33245645:A:T	rs2252650			√	√
21:33245738:A:T	rs2284549			√	√
21:33245980:G:A	rs2284550			√	√
21:33246008:A:G	rs2284551			√	√
21:33246134:G:A	rs12053666			√	√
21:33247140:A:G	rs2073361			√	√
21:33247902:C:T	rs2834161			√	√
21:33248146:G:A	rs2834163			√	√
21:33248496:A:G	rs2073362			√	√
21:33249643:A:C	rs2834164			√	√
21:33250231:A:G	rs2834165			√	√
21:33251614:A:G	rs17860220			√	√
21:33252612:A:G	rs2236757			√	√
21:33253108:A:G	rs2236758			√	√
21:33254549:C:T	rs9975538			√	√
21:33255469:C:G	rs11701402			√	√
21:33256870:A:G	rs11911133			√	√
21:33258828:A:G	rs17860241				√
21:33259936:C:T	rs2300371			√
21:33260011:T:C	rs2250226			√	√
21:33262573:G:A	NA			√
21:33893155:C:T	rs75586969			√
21:33894713:C:T	rs77596640			√
21:33896073:C:A	rs74609750			√
21:33897277:G:A	rs79932110			√
21:33897660:A:G	rs12627530			√
21:33898896:C:T	rs3746861			√
21:33910976:C:T	rs12626300			√
21:33912648:T:C	rs79742309			√
21:33913703:A:G	rs1892689			√
21:33914250:A:T	rs12627646			√
21:33914436:A:G	rs12626438			√
21:33914693:G:A	rs2284571			√
21:33916254:C:T	rs2239565			√
21:33916543:G:A	NA			√
21:33919239:G:A	rs4302292			√
21:33919481:C:T	rs78985815			√
21:33925117:G:A	rs12627060			√
21:33972178:G:A	rs74324246				√
21:40909744:G:A	rs78707042			√
21:42089624:T:C	rs117802445	√
21:43004334:C:T	rs75994231		√
22:19579456:A:T	rs9606074			√
22:19588430:A:G	rs737857			√
22:19589255:A:C	rs9606079			√
22:19590635:T:C	rs716989			√
22:19600163:GC:G	rs150868259			√
3:101636219:G:C	rs11917569			√
3:101636583:G:A	rs11917682			√
3:101644980:A:AT	NA			√
3:101655382:T:G	NA			√
3:101658630:C:T	rs56291106			√
3:101659632:C:T	rs2288272			√
3:101668074:G:A	rs11711079			√
3:101669035:A:AT	rs80012472			√
3:101673426:T:C	rs13061565			√
3:101674450:C:A	NA			√
3:101674452:C:T	rs7651406			√
3:101674739:C:A	rs7651721			√
3:101675373:C:T	rs59596156			√
3:101677685:G:C	rs3806654			√
3:101678128:T:C	rs3806653			√
3:101678779:T:C	rs3864012			√
3:101679033:T:G	NA			√
3:101680282:G:A	rs17411983			√
3:101680416:T:C	NA			√
3:101680739:C:G	rs1138818			√
3:101681323:T:C	rs3094296			√
3:101683151:T:C	rs3094295			√
3:101693296:A:G	rs35942687			√
3:101695258:T:C	rs13100262			√
3:101699149:C:T	rs34301719			√
3:101699657:G:A	rs62284162			√
3:101705614:T:C	rs11919389			√
3:101705956:G:A	rs13059470			√
3:101706073:C:CT	rs397783568			√
3:101710055:T:G	rs9830943			√
3:101710694:C:CA	NA			√
3:101715604:T:G	rs12636046			√
3:101715605:T:C	rs12636047			√
3:101716075:C:T	rs7612283			√
3:101718589:A:G	rs35850993			√
3:101719018:G:A	NA			√
3:101726282:A:G	rs35117343			√
3:101735014:C:T	rs11914318			√
3:101744547:C:T	rs1963962			√
3:101744650:G:GA	rs397762371			√
3:101745051:C:T	rs1031710			√
3:101754244:G:A	rs13065944			√
3:101755855:G:A	rs62284198			√
3:101756089:A:G	NA			√
3:101759687:T:G	rs62284199			√
3:101761312:C:T	rs34376498			√
3:101763892:T:G	rs62284200			√
3:101763901:G:A	NA			√
3:101763907:G:A	NA			√
3:101763914:C:T	rs373327018			√
3:101768076:A:T	rs13066768			√
3:101769337:T:A	rs13077925			√
3:101777461:C:CTTCCT	rs59006796			√
3:101778725:C:T	rs1460097			√
3:101780431:T:C	NA			√
3:101781904:C:G	rs11711903			√
3:101784921:G:A	rs4342086			√
3:101785830:G:A	rs17347156			√
3:101785973:C:T	rs34963630			√
3:101786624:A:G	rs11717638			√
3:101786663:T:C	rs13085776			√
3:101787150:C:CA	NA			√
3:101788961:A:G	NA			√
3:101790202:T:C	NA			√
3:101790527:T:A	rs11707250			√
3:101790631:A:T	NA			√
3:101791104:C:T	rs34063583			√
3:101791819:G:GC	rs34745228			√
3:101792309:T:C	rs13078652			√
3:101792358:A:G	rs34648996			√
3:101792823:G:A	rs58658478			√
3:101794838:G:A	NA			√
3:101798180:G:T	rs12633770			√
3:101798632:A:C	NA			√
3:101800177:T:C	rs13094911			√
3:101800253:T:C	rs11712309			√
3:101802343:T:TGTG	rs150271352			√
3:101803083:A:G	NA			√
3:101806238:A:G	rs13094753			√
3:101806781:C:T	rs2290859			√
3:101809637:T:C	rs11716558			√
3:101812536:G:A	rs35810977			√
3:101813391:C:T	rs34947019			√
3:101813604:C:T	rs34743741			√
3:101815195:C:G	rs13084113			√
3:101820019:G:GGCTT	rs60049432			√
3:101822845:T:TG	NA			√
3:101824999:T:A	rs3911414			√
3:101828889:C:T	rs17347644			√
3:101833709:G:A	rs11718446			√
3:119935370:C:G	NA		√
3:120017568:T:A	rs182713495		√
3:138207634:T:G	rs79835427		√
3:149000300:G:T	rs76488148		√
3:193335319:C:G	rs193191378			√
3:3142969:G:C	NA		√
3:3152142:T:A	rs1055926		√
3:34712172:CTTCTT:C	rs374657521			√
3:45511598:G:A	rs79939301			√	√
3:45587795:G:A	rs115679256			√	√
3:45595617:T:C	rs141045534			√
3:45624273:GGTGGT:G	rs141743977			√
3:45632867:A:G	rs79457566			√	√
3:45678914:C:G	rs17262373			√
3:45756734:C:T	rs17213127			√	√
3:45773677:T:C	rs114257039			√
3:45777388:G:C	NA			√
3:45780518:T:C	rs73062378			√
3:45787094:T:C	rs2531747			√
3:45793584:G:A	rs9852457			√
3:45793925:G:A	rs73062389			√	√
3:45795607:C:T	rs76571426			√
3:45796394:G:C	rs2271615			√	√
3:45796521:G:T	rs2271616			√	√
3:45796686:C:T	rs76896797			√
3:45796808:G:A	NA			√	√
3:45797684:A:T	rs73062394			√	√
3:45800446:C:T	rs35896106		√	√	√
3:45801750:G:A	rs13071258		√	√	√
3:45801823:C:T	rs17763537		√	√	√
3:45801947:G:T	NA		√	√	√
3:45802706:A:C	rs34668658		√	√	√
3:45804256:A:C	rs17078346			√	√
3:45805277:A:G	rs17763742		√	√	√
3:45805749:A:G	rs17078348			√	√
3:45806727:TAC:T	rs796081164			√
3:45807268:G:C	NA		√	√	√
3:45818159:G:A	rs17713054		√	√	√
3:45820440:G:A	rs13078854		√	√	√
3:45821460:T:C	rs71325088		√	√	√
3:45823240:T:C	rs10490770		√	√	√
3:45825948:A:G	rs35624553		√	√	√
3:45830416:G:A	rs67959919		√	√	√
3:45834967:G:GA	rs11385942			√	√
3:45838989:T:C	rs35508621		√	√	√
3:45847198:A:G	rs34288077		√	√	√
3:45848429:A:T	rs35081325		√	√	√
3:45848457:C:T	rs35731912		√	√	√
3:45858159:A:G	rs34326463		√	√	√
3:45859142:G:C	rs76374459		√	√	√
3:45859597:C:T	rs73064425	√	√	√	√
3:45861003:T:C	rs73064426			√
3:45866624:A:T	rs13081482		√	√	√
3:45867367:G:A	rs75826707			√	√
3:45867532:A:G	rs35044562		√	√	√
3:45868036:C:T	rs73064431		√	√	√
3:45868152:C:A	rs13092887		√	√	√
3:45869378:G:A	rs2191031			√	√
3:45873093:CTT:C	rs35482426			√	√
3:45874730:C:T	rs12639224		√	√	√
3:45875055:TA:T	rs35605052			√	√
3:45875294:G:A	rs34901975		√	√	√
3:45876723:G:A	rs17764831		√	√	√
3:45879551:T:C	rs9852270			√	√
3:45881593:A:C	rs1860264			√	√
3:45883461:T:C	rs6441930			√	√
3:45884551:C:T	NA			√	√
3:45885003:T:TC	rs11386842			√
3:45886267:T:C	rs7653372			√	√
3:45887277:G:A	rs34338823		√	√	√
3:45888730:A:G	rs6441932			√
3:45889304:TA:T	rs57833297			√	√
3:45890490:C:G	NA			√
3:45890915:G:A	rs71325091		√	√	√
3:45891355:A:G	rs6441933			√
3:45891852:C:G	NA			√
3:45892155:A:C	rs9834860			√
3:45895453:G:C	rs6782814			√	√
3:45896341:G:T	rs3774641			√	√
3:45896597:T:G	NA			√
3:45897524:G:A	NA		√	√	√
3:45898310:G:A	rs17714101		√	√	√
3:45903640:A:C	rs17714228		√	√	√
3:45903795:T:A	rs875890			√	√
3:45905526:A:G	rs71325092		√	√	√
3:45908261:A:G	rs34847985			√	√
3:45908462:C:A	rs34549672			√
3:45910155:G:A	rs35280891		√	√	√
3:45912847:C:T	rs34068335		√	√	√
3:45915183:C:T	rs141495338			√
3:45918928:G:C	rs1994491		√	√	√
3:45919154:T:C	rs1994492		√	√	√
3:45919208:C:T	rs1994493		√	√	√
3:45921111:A:G	rs75928798		√	√	√
3:45926308:CA:C	rs71619614			√	√
3:45926551:T:G	rs2373087		√	√	√
3:45928899:G:A	rs35831747		√	√	√
3:45929452:C:G	rs13099120			√	√
3:45932600:G:A	rs35477280		√	√	√
3:45933951:C:T	NA		√	√	√
3:45933993:T:TA	rs71095065			√
3:45935170:C:T	rs77902290		√	√	√
3:45936318:AAAG:A	rs147246298			√	√
3:45939679:C:T	rs2171531		√	√	√
3:45941984:T:A	rs55920693		√	√	√
3:45943855:C:G	rs6785091			√	√
3:45948381:C:T	rs56332428		√	√	√
3:45948429:G:T	rs71325095		√	√	√
3:45952153:C:T	rs35501575		√	√	√
3:45952713:G:GGA	rs143443576			√	√
3:45954216:T:TGG	rs869304360			√
3:45954232:A:AT	rs140221038			√
3:45954256:T:C	NA		√	√	√
3:45955009:A:G	rs4388012		√	√	√
3:45955771:T:C	rs41289616		√	√	√
3:45956014:G:GA	rs398051889			√	√
3:45956566:GTTC:G	rs147316571			√	√
3:45957717:A:G	rs34000569		√	√	√
3:45959236:T:G	rs34324101		√	√	√
3:45959378:G:A	rs13069079		√	√	√
3:45959735:G:A	rs76597151		√	√	√
3:45959875:C:A	NA		√	√	√
3:45960228:T:G	rs35827997		√	√	√
3:45962004:T:C	rs35209528		√	√	√
3:45962045:G:A	rs36039366		√	√	√
3:45964747:A:G	rs35855315		√	√	√
3:45964777:C:T	rs35525815		√	√	√
3:45964849:C:G	rs17280623		√	√	√
3:45965996:G:A	rs13078739		√	√	√
3:45966331:G:T	rs13079478		√	√	√
3:45966333:T:C	rs13059238		√	√	√
3:45966595:G:A	NA		√	√	√
3:45967995:G:A	NA		√	√	√
3:45968515:T:C	rs13071283		√	√	√
3:45969944:A:G	rs17214952		√	√	√
3:45970787:T:C	rs17215008		√	√	√
3:45970883:CTA:C	rs149942772			√	√
3:45970899:A:G	rs71325098		√	√	√
3:45971050:T:TA	rs139901862			√	√
3:45972340:C:T	rs71325100		√	√	√
3:45973053:T:G	rs41289622		√	√	√
3:45974077:T:C	rs71325101		√	√	√
3:45974441:T:C	rs71325102		√	√	√
3:45976852:G:A	rs13066062		√	√	√
3:45977289:A:G	rs71615437		√	√	√
3:45981341:G:A	rs36122610		√	√	√
3:45983037:T:A	rs34442130		√	√	√
3:45983179:T:C	rs931704			√
3:45983556:G:A	rs13075758		√	√	√
3:45985149:G:T	rs17078495			√
3:45985918:G:A	rs737452			√
3:45986564:G:C	rs730983			√
3:45987299:G:A	rs67044455			√
3:45987606:CA:C	rs34044394			√	√
3:45989537:C:T	NA			√
3:45990465:C:T	rs2133660			√	√
3:45991355:C:T	rs1873001			√	√
3:45991675:G:GCCTTACCCACAGACTCCTTCAC	rs146285477			√	√
3:45992327:A:G	NA			√	√
3:45993605:A:G	rs17330872		√	√	√
3:45994895:A:AT	rs1484903623			√	√
3:45995029:C:T	rs71327003			√	√
3:45996955:G:A	rs13084541			√	√
3:45997152:T:C	rs13064616			√	√
3:45997568:G:C	NA		√	√	√
3:45997660:T:C	rs57542549			√	√
3:45998107:T:C	NA			√	√
3:45998376:A:G	rs71615438		√	√	√
3:45999186:A:G	rs2129881			√	√
3:46000090:C:T	NA			√	√
3:46000345:C:T	rs34754340		√	√	√
3:46000417:C:T	rs2373089			√	√
3:46000581:T:G	NA			√	√
3:46000921:A:T	NA			√	√
3:46004967:G:A	rs34836513		√	√	√
3:46005277:T:C	rs2129879			√	√
3:46005540:G:A	rs2171529			√	√
3:46005552:T:C	rs2171528			√	√
3:46006166:G:C	rs34283240		√	√	√
3:46008272:G:A	rs76281521		√	√	√
3:46008273:T:C	rs13433997		√	√	√
3:46008335:G:T	rs67937868		√	√	√
3:46010210:G:A	rs55875328		√	√	√
3:46010282:G:A	rs67200151		√	√	√
3:46010771:G:C	rs13089855		√	√	√
3:46012089:A:T	rs3851346		√	√	√
3:46012286:A:G	rs3851347			√	√
3:46012476:A:G	rs35883205		√	√	√
3:46012664:G:T	rs61650989		√	√	√
3:46013758:G:A	NA		√	√	√
3:46014224:G:A	rs13081151		√	√	√
3:46014417:C:T	rs13081213		√	√	√
3:46014628:T:C	rs9849015			√	√
3:46014670:G:A	rs34168660		√	√	√
3:46014681:C:T	rs35751180		√	√	√
3:46015419:T:A	rs4362758		√	√	√
3:46015741:C:A	rs35921206		√	√
3:46016375:A:G	rs73833520		√	√	√
3:46017416:G:A	rs71327006		√	√	√
3:46017647:T:G	rs6764042			√	√
3:46017757:C:T	rs71327007		√	√	√
3:46017992:T:C	rs35454877		√	√	√
3:46019726:T:C	rs35334665		√	√	√
3:46019812:A:G	rs36040135		√	√	√
3:46020348:A:G	NA		√	√	√
3:46020505:T:C	rs13097556		√	√	√
3:46021837:T:C	rs2230322		√	√	√
3:46023126:G:C	rs60019065		√	√	√
3:46023134:C:G	rs71327009		√	√	√
3:46024271:G:A	rs35930050		√	√	√
3:46024471:G:A	rs34584867		√	√	√
3:46026015:T:G	rs35161099		√	√	√
3:46026981:A:G	rs35159820		√	√	√
3:46027272:A:C	rs7623460			√	√
3:46027343:G:T	rs71327010		√	√	√
3:46027718:G:A	rs1392290			√	√
3:46028081:A:C	rs13090194		√	√	√
3:46028845:C:G	rs59166269		√	√	√
3:46028861:A:C	NA		√	√	√
3:46029589:G:A	rs34562820		√	√	√
3:46029835:GT:G	rs150412924			√	√
3:46029971:C:G	rs6805094			√	√
3:46030271:T:C	rs13082697		√	√	√
3:46030376:A:G	rs13060287		√	√	√
3:46030514:G:A	rs13060901			√	√
3:46031027:G:A	NA		√	√	√
3:46031138:C:T	rs68087193		√	√	√
3:46031212:G:A	rs2102055		√	√	√
3:46031276:G:A	NA		√	√	√
3:46031347:C:T	rs2088690		√	√	√
3:46031822:T:C	rs34774687		√	√	√
3:46032431:A:G	rs35814488		√	√	√
3:46033219:G:A	rs6790866		√	√	√
3:46033366:G:A	rs6791016		√	√	√
3:46033598:A:C	rs6780028		√	√	√
3:46035840:A:G	rs2088692		√	√	√
3:46035898:T:C	rs2088693		√	√	√
3:46036033:A:G	rs4411920			√	√
3:46036800:C:T	rs58552652		√	√	√
3:46038379:A:G	rs13087776		√	√	√
3:46038532:A:T	rs13088143		√	√	√
3:46038684:T:A	rs13068410		√	√	√
3:46039420:C:T	NA			√	√
3:46039616:A:T	rs34805664		√	√	√
3:46039814:T:C	rs34438204		√	√	√
3:46039841:T:C	rs35028116		√	√	√
3:46040215:C:T	rs34610609		√	√	√
3:46040610:C:T	rs6773335			√
3:46040683:C:CTG	rs142722130			√	√
3:46040829:A:AATTGTGCC	rs146279012			√	√
3:46040989:G:A	NA		√	√	√
3:46041709:T:G	rs13086534		√	√	√
3:46041865:G:C	rs13064632		√	√	√
3:46042142:G:A	rs34254987		√	√	√
3:46042449:G:T	rs4683162			√	√
3:46042880:A:C	rs4683163		√	√	√
3:46042969:A:G	rs4683164		√	√	√
3:46043457:C:A	rs4234453		√	√	√
3:46043716:C:G	NA			√	√
3:46043829:A:G	rs72901034			√	√
3:46044591:A:G	rs12108042		√	√	√
3:46044732:T:C	rs7646264			√	√
3:46044733:G:A	rs7609756			√	√
3:46046500:G:A	rs34679077		√	√	√
3:46046790:T:C	rs34867672		√	√	√
3:46046844:G:T	rs34924300		√	√	√
3:46047849:G:C	NA		√	√	√
3:46048521:G:A	rs34386754			√	√
3:46048985:G:A	rs7652478			√	√
3:46049065:A:G	rs7642229			√	√
3:46049130:A:G	rs7642320		√	√	√
3:46049566:A:G	NA			√	√
3:46050242:C:G	NA			√	√
3:46050796:A:T	rs4683167			√	√
3:46052366:G:A	rs13098271			√	√
3:46052571:A:G	rs34863575		√	√	√
3:46052970:A:G	rs35657218			√	√
3:46053131:C:T	rs34906043			√	√
3:46053270:G:A	rs4339140			√
3:46053612:A:G	rs35772789		√	√	√
3:46053727:A:G	rs79298034			√	√
3:46053730:C:T	NA			√	√
3:46053734:C:T	rs558116414			√	√
3:46053735:A:G	rs73830715			√
3:46053844:T:C	rs34339943		√	√	√
3:46054551:G:A	NA			√	√
3:46055306:T:C	rs77399277		√	√	√
3:46057034:C:G	rs34718164		√	√	√
3:46057662:C:T	rs13096741		√	√	√
3:46058999:C:T	rs34047915		√	√	√
3:46059004:A:G	rs2173640			√	√
3:46059507:A:G	rs1392294			√	√
3:46059612:T:A	rs1392295			√	√
3:46059711:A:G	rs6766332			√	√
3:46059974:C:T	rs71327014		√	√	√
3:46060681:G:C	rs71327015		√	√	√
3:46062188:G:T	rs34127208		√	√	√
3:46066006:A:G	NA		√	√	√
3:46066109:A:G	rs34766614		√	√	√
3:46066793:C:T	rs9824651		√	√	√
3:46066908:G:A	rs9825081		√	√	√
3:46069589:A:G	rs9877748		√	√	√
3:46069721:T:C	NA		√	√	√
3:46070267:G:A	rs9845382		√	√	√
3:46070377:G:A	rs9845542			√	√
3:46072724:A:G	rs13069742		√	√	√
3:46074518:T:A	rs13072267		√	√	√
3:46075295:G:A	rs13098366			√	√
3:46075604:A:G	rs36057789		√	√	√
3:46076468:A:G	rs76647202		√	√	√
3:46076947:T:C	rs35951367			√	√
3:46078299:T:C	rs13434336			√	√
3:46079025:A:G	rs71327021		√	√	√
3:46081551:A:G	rs13091868		√	√	√
3:46081563:C:T	rs13092030		√	√	√
3:46081694:CT:C	rs66818091			√
3:46081841:A:C	NA			√	√
3:46082347:T:G	rs9990063			√	√
3:46082926:A:G	rs17215981		√	√	√
3:46086065:G:A	rs13089554		√	√	√
3:46087050:G:A	rs13095717		√	√	√
3:46087217:T:C	rs13075528		√	√	√
3:46087221:A:G	rs13095602		√	√	√
3:46089733:C:G	rs71327023		√	√	√
3:46094198:G:A	rs13063527		√	√	√
3:46094946:A:G	NA		√	√	√
3:46096615:G:A	NA		√	√	√
3:46096963:G:A	rs4373103		√	√	√
3:46097350:A:T	NA		√	√	√
3:46098581:G:T	rs71327024		√	√	√
3:46100352:G:A	rs1491951		√	√	√
3:46100972:C:T	rs34460587		√	√	√
3:46101695:C:T	rs34452002		√	√	√
3:46104822:G:T	rs13093179		√	√	√
3:46106012:A:G	rs71327025		√	√	√
3:46110066:A:G	rs76632867			√	√
3:46112780:T:C	rs35539222		√	√	√
3:46112965:G:A	rs35110864		√	√	√
3:46127548:C:T	rs35464221		√	√	√
3:46129405:G:T	rs35581648		√	√	√
3:46131332:T:C	rs13085367		√	√	√
3:46131580:G:C	rs13063635		√	√	√
3:46131718:T:G	rs71327027		√	√	√
3:46132150:C:T	rs17282175			√	√
3:46132839:T:C	rs78380307		√	√	√
3:46133113:A:G	rs17282238			√	√
3:46134902:ATTGTTT:A	rs67491888			√	√
3:46135604:G:A	rs13068572		√	√	√
3:46136372:T:C	rs4443214			√	√
3:46136500:T:C	NA			√	√
3:46137046:A:G	rs10510748			√	√
3:46137989:A:G	rs17282391			√	√
3:46138924:C:T	rs10510749		√	√	√
3:46142068:T:G	rs13089543			√	√
3:46142069:T:C	rs13089544			√	√
3:46143128:C:G	rs13083881			√	√
3:46143147:G:C	rs13084175			√	√
3:46143188:C:T	rs13083914			√	√
3:46143233:C:G	NA			√	√
3:46144818:C:A	rs7631551			√	√
3:46144831:T:C	rs17216717			√	√
3:46145146:T:C	rs13075836			√	√
3:46145346:A:G	NA			√	√
3:46145626:G:A	rs13097340			√	√
3:46146214:C:T	rs35754688		√	√	√
3:46147261:G:A	rs3091314			√	√
3:46147956:A:G	NA			√	√
3:46147998:T:C	rs34870159		√	√	√
3:46148280:A:C	rs34401473			√	√
3:46148432:C:T	NA			√	√
3:46153277:G:A	NA			√	√
3:46153910:C:T	NA			√	√
3:46154389:A:G	rs6765904			√	√
3:46155794:C:T	rs34101673			√	√
3:46156579:G:A	rs34409248		√	√	√
3:46156681:T:A	rs34996127		√	√	√
3:46156884:A:C	NA		√	√	√
3:46156896:G:C	rs35853141			√
3:46158188:G:C	NA			√	√
3:46160383:C:G	rs13069467			√	√
3:46160720:G:A	rs34567015			√	√
3:46160745:C:T	rs78124692			√	√
3:46160746:A:G	rs80007414			√	√
3:46162887:C:T	rs35162796		√	√	√
3:46165507:G:T	NA		√	√	√
3:46167291:T:C	rs35942803		√	√	√
3:46167366:T:C	rs13059906			√	√
3:46167935:T:C	rs35288652			√
3:46169020:G:T	rs35566550		√	√	√
3:46169568:G:A	rs79948053			√	√
3:46170428:G:GGCA	rs34940111			√
3:46172102:A:G	rs35919278		√	√	√
3:46172144:CAT:C	rs149204781			√
3:46173615:G:A	rs34198655			√	√
3:46179008:C:T	NA			√	√
3:46179014:T:G	rs35560301			√	√
3:46179190:G:A	NA			√	√
3:46180039:T:C	rs34134191			√	√
3:46180545:A:G	rs115102354		√	√	√
3:46183358:C:T	rs13069750			√	√
3:46183724:G:T	rs34340501			√	√
3:46184503:A:C	rs71327038		√	√	√
3:46184673:T:C	rs34059564			√	√
3:46185154:T:C	rs13061548			√	√
3:46185233:G:A	rs36010446		√	√	√
3:46185277:A:G	rs34920132			√	√
3:46185679:T:G	rs13062450			√	√
3:46191273:A:G	rs17282797		√	√	√
3:46192198:A:G	NA		√	√	√
3:46192975:C:T	rs13097666		√	√	√
3:46193709:C:T	NA		√	√	√
3:46198157:C:T	rs34378541			√	√
3:46198680:T:G	rs17282922		√	√	√
3:46199334:A:T	rs34611049			√	√
3:46200037:G:C	rs35111399			√	√
3:46200985:T:C	rs13082995			√	√
3:46201124:C:T	rs3136673			√	√
3:46201294:T:C	rs3136672			√	√
3:46202782:C:T	NA			√
3:46205325:A:G	rs13095940		√	√	√
3:46205462:C:T	rs13096307		√	√	√
3:46205605:A:T	NA		√	√	√
3:46205965:A:G	rs34865316		√	√	√
3:46206093:G:A	rs3176826		√	√	√
3:46206733:G:T	rs3176825		√	√	√
3:46206894:T:C	rs3176824		√	√	√
3:46208231:A:G	rs34423195		√	√	√
3:46208438:A:T	rs3181080		√	√	√
3:46208517:G:A	rs34919616		√	√	√
3:46208883:T:C	rs41432345			√	√
3:46209093:A:C	rs3181078		√	√	√
3:46209242:C:T	rs3181076			√	√
3:46209308:A:G	rs35354367		√	√	√
3:46210076:C:CAT	rs34724655			√
3:46210802:GAGGCCAT:G	rs67722888			√
3:46211014:G:C	rs34280313		√	√	√
3:46211723:T:C	rs13070099		√	√	√
3:46212108:C:G	rs34047458		√	√	√
3:46212116:A:C	rs35429781		√	√	√
3:46212298:T:C	rs13075270			√	√
3:46212321:G:A	rs13095946			√	√
3:46212488:A:C	NA			√
3:46213300:T:C	rs13092160			√	√
3:46213771:T:C	rs57115330			√	√
3:46213985:T:C	rs35614049		√	√	√
3:46214305:G:C	NA			√	√
3:46215805:A:C	rs71327039		√	√	√
3:46216205:T:C	rs34531115		√	√	√
3:46216735:G:A	rs13088766			√	√
3:46217805:A:G	rs35587265			√	√
3:46218424:C:A	rs11929489			√	√
3:46218467:A:T	rs35335084			√	√
3:46218517:C:T	rs34985947			√	√
3:46218548:T:A	rs34625088			√	√
3:46218704:A:G	rs35195804			√	√
3:46218953:G:A	rs34759782			√	√
3:46219007:C:G	rs13062523			√	√
3:46221232:T:TA	rs34444973			√
3:46221683:T:TGGGTTGGAGTA	rs138732762			√
3:46221717:G:T	rs71327040			√	√
3:46221753:C:T	rs34289272			√	√
3:46222226:A:G	rs11926063			√	√
3:46222254:C:T	rs34005848			√	√
3:46223699:C:T	rs34414382			√	√
3:46223752:T:C	NA			√	√
3:46224044:C:A	rs36000011			√	√
3:46224089:C:A	rs35481399			√	√
3:46224888:A:T	rs2373156			√	√
3:46225235:T:C	rs11919943			√	√
3:46225842:T:C	rs34745455			√	√
3:46226091:C:T	rs71327041			√	√
3:46226246:T:G	rs7620586			√	√
3:46226384:G:A	rs7628489				√
3:46226522:T:C	rs71327042			√	√
3:46226588:C:T	rs7651539			√	√
3:46226851:A:G	rs71327043			√	√
3:46227086:A:T	rs71615441			√
3:46227173:C:T	rs114115904			√	√
3:46227281:A:T	rs6775046			√	√
3:46227645:T:C	rs7624155			√	√
3:46229257:G:T	rs34677490			√	√
3:46229908:T:C	rs35678191			√	√
3:46229963:G:C	NA			√
3:46230671:G:T	rs1542756			√	√
3:46230949:G:T	rs1542755			√	√
3:46231020:G:C	NA			√	√
3:46231218:A:C	rs13060713			√	√
3:46232107:G:A	rs33998492			√	√
3:46232236:G:A	rs34692251			√	√
3:46232275:G:A	rs13067058			√	√
3:46232768:T:C	rs67676925			√	√
3:46233275:G:A	rs13096905			√	√
3:46233395:T:C	rs10510750			√	√
3:46233415:C:T	rs13096808			√	√
3:46234587:T:C	rs35035328			√	√
3:46237428:C:T	rs34406035			√	√
3:46237659:C:T	rs78919248			√	√
3:46239127:C:G	NA			√	√
3:46245172:T:C	rs13073976			√	√
3:46256220:A:T	rs9832730			√	√
3:46256882:G:T	rs13325613			√	√
3:46256886:C:T	NA			√
3:46257410:A:G	NA			√	√
3:46259379:G:T	rs34079287			√	√
3:46262206:C:G	rs3091310			√	√
3:46262573:T:G	rs17283712			√	√
3:46263950:C:A	rs17217831			√	√
3:46264983:T:C	rs7631853			√	√
3:46265209:T:C	rs4987053			√	√
3:46269349:T:C	rs71327047			√	√
3:46270291:C:T	rs36078103			√	√
3:46271356:A:G	rs6793370			√	√
3:46271462:C:T	rs35373513			√	√
3:46271843:A:G	rs9810242			√	√
3:46276407:A:T	rs13100243			√	√
3:46280680:A:G	rs28677778			√	√
3:46285357:T:C	rs77116118			√
3:46286021:T:G	rs13065351			√	√
3:46287136:T:C	rs13071469			√	√
3:46287224:T:C	rs35218998			√	√
3:46287877:C:T	rs13093063			√	√
3:46287984:T:C	rs13077302			√	√
3:46288714:T:C	rs13078564			√	√
3:46290361:A:C	rs17284138			√	√
3:46291508:G:A	rs17284187			√	√
3:46293355:G:A	rs35511592			√	√
3:46295865:G:A	rs4473594			√	√
3:46297340:A:G	rs35117954			√	√
3:46303508:C:T	rs76836071			√	√
3:46308565:A:C	rs71327048			√	√
3:46311708:G:A	rs34180919			√	√
3:46314001:G:A	rs34351442			√	√
3:46314150:T:A	rs35577626			√	√
3:46314557:T:C	rs34988015			√	√
3:46325027:T:A	rs35148665			√	√
3:46327199:A:G	rs140295517			√	√
3:46330090:G:A	rs138940209			√	√
3:46330302:T:C	rs142039684			√	√
3:46330887:A:T	rs35438577			√	√
3:46333162:G:A	rs34709208			√	√
3:46334064:A:G	rs140610938			√	√
3:46334166:G:A	rs79509816			√	√
3:46334246:C:T	rs34024447			√	√
3:46334678:C:T	rs34106161			√	√
3:46335514:C:T	rs71615445			√	√
3:46340016:C:T	NA			√	√
3:46340526:A:C	rs71327055			√
3:46341131:C:G	rs35367413			√	√
3:46342121:C:G	rs36052732			√	√
3:46343056:T:A	rs17765264			√	√
3:46343670:G:T	rs17765307			√	√
3:46345366:A:T	rs35881901			√	√
3:46347675:A:T	rs34448949			√	√
3:46348056:G:A	rs35601704			√	√
3:46348158:G:A	rs35413141			√	√
3:46348254:C:T	rs34363105			√	√
3:46348485:C:G	rs71327056			√	√
3:46350157:T:G	rs35943069			√	√
3:46350598:G:T	rs1894387			√	√
3:46350640:C:T	rs1894388			√	√
3:46351485:C:T	rs34473395			√	√
3:46351972:A:G	NA			√	√
3:46353822:A:G	rs3749461			√	√
3:46354439:A:T	NA			√	√
3:46360940:A:T	rs11575062			√	√
3:46361154:A:C	rs71327057			√	√
3:46361243:G:A	rs34041956			√	√
3:46361977:G:A	rs3092959			√	√
3:46362190:G:A	rs3092958			√	√
3:46362470:G:A	rs3092957			√	√
3:46366689:C:A	rs35513549			√	√
3:46371843:C:T	rs2856762			√
3:46374725:C:T	rs17765882			√
3:46381154:C:T	NA			√
3:46382175:C:T	rs35516519			√
3:46383119:G:C	rs34455547			√
3:46384469:C:G	NA			√
3:46384516:C:T	rs34190223			√
3:46385546:A:G	rs34883716			√
3:46389098:T:C	rs78491445			√
3:46391752:G:T	rs35821444			√
3:46395465:A:G	rs34203322			√
3:46395909:A:T	rs17782551			√
3:46396887:G:A	rs6806951			√
3:46398355:A:G	rs144850809			√
3:46398554:C:A	NA			√
3:46398581:T:G	rs17782636			√
3:46399685:T:G	NA			√
3:46407900:A:G	rs11574442			√
3:46408806:A:G	rs3204850			√
3:46414050:C:T	NA			√
3:46422383:G:A	rs35386789			√
3:46423865:G:A	rs71327063			√
3:46426976:G:A	rs34997818			√
3:46427208:A:G	NA			√
3:46427358:G:C	rs2157052			√
3:46427370:A:G	rs2157053			√
3:46427893:T:C	rs34245951			√
3:46429043:C:A	rs2373245			√
3:46430248:A:G	rs2373250			√
3:46430487:C:T	NA			√
3:46433411:C:A	rs34265215			√
3:46433832:G:A	rs36030692			√
3:46433915:T:C	rs17285143			√
3:62951091:G:A	rs13062942		√
3:8677222:A:T	rs146426699		√
4:100166511:A:G	rs114833388			√	√
4:139562158:C:G	rs143081277			√
4:153354144:G:GT	rs79558299		√
4:182084341:G:A	rs562982729			√
4:8323178:T:A	NA			√
4:99606107:G:T	rs139205642			√
5:121718884:TTGG:T	rs10603974	√
5:125346699:G:A	rs114776680		√
5:163300447:C:T	rs79833209			√
5:170163901:T:G	rs4478338		√
5:172053156:C:T	NA		√
5:25482307:T:C	NA	√
5:25657224:T:C	rs1479583	√
5:4827872:G:A	rs863644	√
5:4829214:C:T	rs816472	√
5:57772942:G:A	rs142501681		√
5:72402936:T:C	rs187920931			√
5:75828814:A:G	rs1917753			√
5:75829020:T:C	rs1917752			√
5:75829100:T:C	NA			√
5:75839977:A:T	rs2049492			√
5:75847799:A:C	rs10056543			√
6:27636947:C:T	rs61611950		√
6:27642820:G:A	rs10946941		√
6:27680895:A:G	rs73385150		√
6:27681327:C:G	rs73385153		√
6:27700141:G:C	rs113642994		√
6:27709075:C:T	rs61025649		√
6:27721075:G:T	rs73389017		√
6:27729819:G:A	rs11966565		√
6:27737136:G:A	rs73389037		√
6:27742470:C:T	rs6908615		√
6:27824022:G:T	rs113805130		√
6:31152952:C:T	rs72856706			√	√
6:31153455:T:C	rs111837807			√	√
6:31153604:G:C	rs112785163			√	√
6:31153649:G:A	rs143334143			√	√
6:31154181:C:G	rs72856713			√	√
6:33087578:A:G	NA			√
6:41534096:G:A	rs12175265			√
6:41534945:A:C	rs1886814			√
6:41535823:G:A	NA			√
6:4570035:A:G	NA	√
6:4571951:A:G	rs59492037	√
6:4572143:T:C	rs17138501	√
6:4575059:T:C	rs1923319	√
6:4578263:T:C	NA	√
6:4611963:G:A	rs3748077	√
6:63527467:T:C	rs189201189			√
6:63546123:A:C	rs144937776			√
6:63777140:T:A	rs182969805		√
6:89333418:G:A	rs1998576	√
6:89334002:T:G	rs9451203	√
6:89334295:G:A	NA	√
6:89335024:G:A	rs12206024	√
6:89336302:G:T	rs9451204	√
6:98267284:G:A	rs117937941			√
7:107967457:C:T	rs2237698			√	√
7:137046011:T:C	rs444116	√
7:137046016:A:G	rs391952	√
7:140979223:G:A	rs2079829			√
7:140988674:A:G	NA			√
7:141022662:A:G	rs1091557			√
7:141023139:G:A	rs1089265			√
7:141027888:C:A	rs801126			√
7:141039229:A:G	rs801119			√
7:141045530:G:A	rs801122			√
7:155162785:G:A	rs181017013			√
7:24180410:T:C	rs117012139		√
7:24187103:C:A	NA		√
7:24853223:C:T	rs138955473		√
7:3503181:A:G	rs180761159		√
7:3611782:C:T	rs182895034		√
7:54580201:A:C	rs622568			√	√
8:15421893:A:G	rs143496786			√
8:16076798:C:T	rs183047482			√
8:16115801:G:T	rs184014693			√
8:35886345:A:T	rs138608529		√
8:35889914:C:T	rs149711850		√
8:5336676:C:T	NA	√
8:60640453:T:C	rs117053955		√
8:8872978:G:A	NA		√
8:92428578:C:T	rs191076803			√
8:92428623:C:T	rs185797233			√
9:110050465:A:G	rs117475894			√
9:133249012:G:A	rs9411473			√
9:133249045:A:G	rs9411370			√
9:133251881:T:C	rs9411475			√
9:133257521:T:TC	rs8176719			√	√
9:133260743:G:A	rs898467998			√	√
9:133261560:G:T	NA			√	√
9:133261662:G:A	NA			√
9:133261703:A:G	rs975381715			√
9:133261730:G:C	rs947479420			√	√
9:133261737:G:A	rs1043505509			√	√
9:133262826:C:T	rs8176691			√	√
9:133262914:A:G	rs8176690			√	√
9:133262947:A:AC	NA			√
9:133262948:A:C	rs8176689			√	√
9:133263862:A:C	NA			√	√
9:133263894:C:T	rs1050915570			√	√
9:133264351:T:C	rs1029958454			√	√
9:133266456:T:C	rs977371848			√	√
9:133266790:C:A	NA			√
9:133266942:A:G	NA			√	√
9:133267800:A:G	rs951347446			√	√
9:133267960:T:C	NA			√	√
9:133268030:G:A	rs994718904			√	√
9:133268647:A:T	rs924775147			√	√
9:133269214:G:A	rs1031746662			√	√
9:133269461:T:C	rs1040219554			√	√
9:133269548:A:G	NA			√
9:133269582:A:G	rs951754141			√
9:133269706:T:C	rs936027478			√	√
9:133269828:T:C	NA			√	√
9:133270000:C:A	rs1174788886			√
9:133270009:A:C	rs1291004760			√
9:133270015:A:C	rs1171439314			√
9:133270061:G:A	rs950088295			√	√
9:133270497:GA:G	rs1291122587			√	√
9:133270565:G:A	rs956608305			√
9:133270615:A:G	rs1319753681			√	√
9:133270637:AT:A	rs1220069967			√	√
9:133270797:T:A	rs1050634750			√	√
9:133271182:T:C	NA			√	√
9:133271249:A:T	rs1033586231			√	√
9:133271597:C:T	rs888238929			√	√
9:133271745:T:C	NA			√	√
9:133271880:G:A	rs966807586			√	√
9:133272138:G:A	rs1017694825			√	√
9:133272287:T:C	rs959021735			√	√
9:133272408:G:T	rs890495768			√	√
9:133272816:T:C	rs78475394			√	√
9:133273232:C:T	rs994222095			√	√
9:133273233:C:G	rs995468995			√	√
9:133273813:C:T	rs920065566			√	√
9:133273983:A:G	rs992108547			√	√
9:133274084:C:T	rs912805253			√	√
9:133274295:A:T	rs115478735			√	√
9:133274414:A:G	NA			√	√
9:133276618:G:C	rs8176634			√	√
9:133278431:T:C	NA			√	√
9:133278537:C:T	NA			√	√
9:133278724:C:T	rs579459			√	√
9:133279294:T:G	rs495828			√	√
9:133279427:T:C	NA			√	√
9:133279841:A:G	NA				√
9:133279871:T:C	rs633862			√	√
9:133280442:T:C	rs9411491				√
9:133280494:T:C	rs9411381			√	√
9:133317963:C:T	rs9650778			√	√
9:133370796:C:A	NA			√
9:133372523:G:C	rs3758348			√
9:133402020:C:T	rs17474001			√	√
9:133443675:C:G	rs28446901				√
9:20464103:T:C	rs183209580		√
9:25388786:G:A	rs12342806		√
9:27121458:T:A	rs71480372		√
9:29689833:A:G	rs73644152		√
9:29692248:G:A	rs57255353		√
9:29698934:G:C	rs58905353		√
9:29703056:T:G	rs73644159		√
9:29732650:C:A	rs73644162		√
9:32452256:G:C	rs147740576			√
9:98064298:A:G	NA		√
9:98097226:T:G	rs139368606		√

## Sheet: Table S3
Table S3 Enhancers obtained from GeneHancer database for genes involved in SARS-CoV-2 susceptibility (GH score>1, Gene association score>100)
Reference	Pathway	Gene	GeneHancer (GH) Identifier	Chr_hg38	Start_hg38	End_hg38	length	TSS distance (kb)	GH Score	Gene Association Score
Zhang Q et al (2020) Science	TLR3-dependent type I IFN induction pathway genes	TLR3	GH04J186067	chr4	186067667	186070048	2382	-0.3	1.7	600.7
		IRF7	GH11J000611	chr11	611622	617201	5580	1.6	2.1	600.7
		TICAM1	GH19J004828	chr19	4828857	4833475	4619	0.5	2.2	607.8
		UNC93B1	GH11J068002	chr11	68002100	68005601	3502	1.1	1.9	618.9
		TBK1	GH12J064450	chr12	64450400	64454401	4002	0.3	2.2	608.1
		TRAF3	GH14J102774	chr14	102774258	102780601	6344	0	2.3	609.8
		NEMO	GH0XJ154540	chrX	154540491	154550601	10111	4.3	2.3	624
		IRF3	GH19J049662	chr19	49662281	49667637	5357	0.9	2.2	619.4
	IRF9-dependent type I IFN amplication pathway genes	IFNAR1	GH21J033323	chr21	33323600	33328201	4602	1.5	2.2	614.9
		IFNAR2	GH21J033228	chr21	33228741	33233792	5052	1.4	2.1	611.7
			GH21J033259	chr21	33259286	33260782	1497	30.1	1.1	612.2
		STAT1	GH02J191011	chr2	191011395	191016003	4609	7.3	2.5	608.6
			GH02J191018	chr2	191018000	191024138	6139	-0.1	2.3	600.7
		STAT2	GH12J056358	chr12	56357800	56361801	4002	0.4	2.3	625.3
		IRF9	GH14J024159	chr14	24159525	24163571	4047	0.3	1.9	600.7
Zhang Y et al (2020) J Infect Dis He J et al (2006) BMC Infect Dis Hamano E et al (2005) BBRC Ching JC-Y et al (2010) J Infect Dis	key IFN-stimulated genes (ISGs)	IFITM3	GH11J000304	chr11	304431	322801	18371	13.9	2.6	632.2
			GH11J000324	chr11	324001	331788	7788	-0.4	2	610.6
		MX1	GH21J041419	chr21	41419600	41422047	2448	0.5	1.9	623.7
			GH21J041359	chr21	41359275	41364933	5659	-58.2	1.7	600.2
			GH21J041425	chr21	41425400	41427601	2202	6.2	1.4	626.9
		OAS1	GH12J112905	chr12	112905305	112909209	3905	0.5	1.5	612.1
Hoffmann M et al (2020) Cell Shang J et al (2020) PNAS Hoffmann M (2020) Mol Cell Zhou P (2020) Nature	SARS-CoV-2 receptor and co-receptors	ACE2	GH0XJ015596	chrX	15596221	15603200	6980	2.4	1.2	600.7
		TMPRSS2	GH21J041496	chr21	41496486	41511100	14615	27.3	2	614.1
		FURIN	GH15J090867	chr15	90867875	90874846	6972	2.8	2.6	604.8
			GH15J090835	chr15	90835911	90842736	6826	-29.3	2.1	613.8

## Sheet: Table S4
Table S4 Confirmed variants between mild and severe COVID-19 cases (P<0.05)
SNP	Position	Major	Minor	Type	Gene	Case_MAF	Control_MAF	OR (95%CI)	P	FDR_BH	Previous study	Pevious study phenotype	Ref_P	Ref_OR (0.95%CI)
rs7171969	15:66668624	T	A	intron_variant	LINC01169	0.36	0.47	0.63 (0.44-0.92)	0.0178	1	HGI	Very severe respiratory confirmed covid vs. not hospitalized covid	9.31e-06	0.53 (0.40-0.70)
rs28373011	15:66669812	G	C	intron_variant	LINC01169	0.36	0.47	0.63 (0.43-0.91)	0.0178	1	HGI	Very severe respiratory confirmed covid vs. not hospitalized covid	9.42e-06	0.53 (0.40-0.70)
rs4776313	15:66672587	T	G	intron_variant	LINC01169	0.38	0.48	0.65 (0.45-0.95)	0.0299	1	HGI	Very severe respiratory confirmed covid vs. not hospitalized covid	9.79e-06	0.53 (0.40-0.70)
rs9806550	15:66673111	C	A	intron_variant	LINC01169	0.37	0.48	0.64 (0.45-0.93)	0.0234	1	HGI	Very severe respiratory confirmed covid vs. not hospitalized covid	8.26e-06	0.52 (0.39-0.70)
rs2224986	1:152712390	C	T	downstream_gene_variant	LCE4A	0.13	0.07	1.98 (1.04-3.75)	0.0375	1	HGI	Hospitalized covid vs. not hospitalized covid	8.07e-06	0.73 (0.64-0.84)
rs13062942	3:62951091	A	G	intron_variant	LINC00698	0.51	0.39	1.63 (1.12-2.35)	0.0117	1	HGI	Hospitalized covid vs. not hospitalized covid	4.14e-06	1.30 (1.16-1.45)
rs1799964	6:31574531	T	C	upstream_gene_variant	TNF	0.15	0.23	0.59 (0.37-0.93)	0.0292	1	PMID: 18312678	SARS cases with femoral head necrosis vs. SARS cases without femoral head necrosis	NA	NA

## Sheet: Table S5
Table S5 Confirmed variants between mild and severe COVID-19 cases analyzed by logistic regression with sex, age and comorbidity as covariates (P<0.05)
SNP	Position	Major	Minor	Type	Gene	Case_MAF	Control_MAF	OR (95%CI)	P	FDR_BH	Previous study	Pevious study phenotype	Ref_P	Ref_OR (0.95%CI)
rs3748077	6:4611963	G	A	downstream_gene_variant	AL034376.1	0.19	0.27	0.57 (0.35-0.93)	0.0256	1	HGI	Very severe respiratory confirmed covid vs. not hospitalized covid	8.02e-06	4.41 (2.30-8.45)
rs2224986	1:152712390	C	T	downstream_gene_variant	LCE4A	0.13	0.07	2.21 (1.06-4.58)	0.0337	1	HGI	Hospitalized covid vs. not hospitalized covid	8.07e-06	0.73 (0.64-0.84)
rs13062942	3:62951091	A	G	intron_variant	LINC00698	0.51	0.39	1.75 (1.16-2.63)	0.00748	1	HGI	Hospitalized covid vs. not hospitalized covid	4.14e-06	1.30 (1.16-1.45)
rs8111981	19:977763	G	A	downstream_gene_variant	ARID3A	0.28	0.36	0.61 (0.39-0.94)	0.0246	1	HGI	Very severe respiratory confirmed covid vs. population	1.52e-07	0.76 (0.68-0.84)

## Sheet: Table S6
Table S6 Confirmed variants between all COVID-19 patients and general population (P<0.05)
SNP	Position	Major	Minor	Type	Gene	Case_MAF	Control_MAF	OR(95%CI)	P	FDR_BH	Previous study	Pevious study phenotype	Ref_P	Ref_OR (0.95%CI)
rs10734222	11:14244913	G	A	intron_variant	SPON1	0.18	0.24	0.68 (0.49-0.94)	0.0219	0.9346	HGI	Hospitalized covid vs. population, leave out 23andMe (EUR)	1.47e-07	0.85 (0.80-0.90)
rs973579	19:48738719	A	G	upstream_gene_variant	RASIP1	0	0.02	0.12 (0.02-1.01)	0.0288	1	HGI	Covid vs. lab/self-reported negative	3.48e-07	0.95 (0.92-0.97)
rs74609750	21:33896073	C	A	3_prime_UTR_variant	ITSN1	0.3	0.23	1.40 (1.04-1.89)	0.0293	1	HGI	Covid vs. population	4.99e-08	1.09 (1.06-1.13)
rs12626300	21:33910976	C	T	upstream_gene_variant	ATP5PO	0.29	0.23	1.36 (1.01-1.84)	0.0423	1	HGI	Covid vs. population	1.54e-07	1.09 (1.06-1.13)
rs79742309	21:33912648	T	C	upstream_gene_variant	ATP5PO	0.29	0.23	1.36 (1.01-1.84)	0.0423	1	HGI	Covid vs. population	4.81e-07	1.09 (1.05-1.12)
rs1892689	21:33913703	A	G	upstream_gene_variant	ATP5PO	0.29	0.23	1.36 (1.01-1.84)	0.0423	1	HGI	Covid vs. population	1.91e-07	1.09 (1.05-1.12)
rs12627646	21:33914250	A	T	upstream_gene_variant	LINC00649	0.29	0.23	1.36 (1.01-1.84)	0.0423	1	HGI	Covid vs. population	1.52e-07	1.09 (1.06-1.13)
rs12626438	21:33914436	A	G	upstream_gene_variant	LINC00649	0.29	0.23	1.36 (1.01-1.84)	0.0423	1	HGI	Covid vs. population	1.68e-07	1.09 (1.06-1.13)
rs2284571	21:33914693	G	A	upstream_gene_variant	LINC00649	0.29	0.23	1.36 (1.01-1.84)	0.0423	1	HGI	Covid vs. population	1.68e-07	1.09 (1.06-1.13)
rs2239565	21:33916254	C	T	upstream_gene_variant	ATP5PO	0.29	0.23	1.36 (1.01-1.84)	0.0423	1	HGI	Covid vs. population	1.67e-07	1.09 (1.06-1.13)
rs2284574	21:33916543	G	A	upstream_gene_variant	ATP5PO	0.29	0.23	1.36 (1.01-1.84)	0.0423	1	HGI	Covid vs. population	1.64e-07	1.09 (1.06-1.13)
rs4302292	21:33919239	G	A	upstream_gene_variant	ATP5PO	0.3	0.23	1.40 (1.04-1.89)	0.0293	1	HGI	Covid vs. population	2.1e-07	1.09 (1.05-1.12)
rs78985815	21:33919481	C	T	upstream_gene_variant	ATP5PO	0.3	0.23	1.39 (1.03-1.87)	0.0352	1	HGI	Covid vs. population	2.24e-07	1.09 (1.05-1.12)
rs12627060	21:33925117	G	A	downstream_gene_variant	LINC00649	0.31	0.25	1.38 (1.03-1.85)	0.0323	1	HGI	Covid vs. population	1.18e-07	1.09 (1.06-1.12)
rs71327056	3:46348485	C	G	intergenic_region	UQCRC2P1-CCR2	0.01	0.04	0.21 (0.07-0.64)	0.00274	0.2343	HGI	Very severe respiratory confirmed covid vs. population	4.14e-08	1.30 (1.18-1.42)
rs71327056	3:46348485	C	G	intergenic_region	UQCRC2P1-CCR2	0.01	0.04	0.21 (0.07-0.64)	0.00274	0.2343	HGI	Hospitalized covid vs. population	3.78e-13	1.31 (1.22-1.41)
rs71327056	3:46348485	C	G	intergenic_region	UQCRC2P1-CCR2	0.01	0.04	0.21 (0.07-0.64)	0.00274	0.2343	HGI	Hospitalized covid vs. population, leave out 23andMe (EUR)	8.39e-12	1.34 (1.23-1.46)
rs12175265	6:41534096	G	A	intron_variant	FOXP4-AS1	0.44	0.37	1.33 (1.02-1.74)	0.0415	1	HGI	Hospitalized covid vs. population	8.88e-08	1.36 (1.22-1.53)
rs1886814	6:41534945	A	C	intron_variant	FOXP4-AS1	0.45	0.37	1.36 (1.04-1.77)	0.0255	1	HGI	Hospitalized covid vs. population	2.4e-07	1.31 (1.18-1.45)
rs4714474	6:41535823	G	A	intron_variant	FOXP4-AS1	0.44	0.37	1.34 (1.03-1.75)	0.0352	1	HGI	Hospitalized covid vs. population	6.54e-08	1.44 (1.26-1.64)
rs9411475	9:133251881	T	C	downstream_gene_variant	ABO	0.33	0.26	1.46 (1.09-1.95)	0.0108	0.6138	HGI	Covid vs. population	3.03e-07	1.09 (1.05-1.12)
rs898467998	9:133260743	G	A	intron_variant	ABO	0.27	0.34	0.74 (0.55-0.98)	0.0358	1	HGI	Covid vs. lab/self-reported negative	1.52e-09	0.94 (0.92-0.96)
rs898467998	9:133260743	G	A	intron_variant	ABO	0.27	0.34	0.74 (0.55-0.98)	0.0358	1	HGI	Covid vs. population	2.28e-11	0.94 (0.92-0.95)
rs898467998	9:133260743	G	A	intron_variant	ABO	0.27	0.34	0.74 (0.55-0.98)	0.0358	1	HGI	Hospitalized covid vs. population	9.39e-07	0.90 (0.86-0.94)
rs895492040	9:133261560	G	T	intron_variant	ABO	0.27	0.34	0.74 (0.55-0.98)	0.0358	1	HGI	Covid vs. lab/self-reported negative	3.08e-10	0.94 (0.92-0.96)
rs895492040	9:133261560	G	T	intron_variant	ABO	0.27	0.34	0.74 (0.55-0.98)	0.0358	1	HGI	Covid vs. population	2.93e-12	0.93 (0.92-0.95)
rs895492040	9:133261560	G	T	intron_variant	ABO	0.27	0.34	0.74 (0.55-0.98)	0.0358	1	HGI	Hospitalized covid vs. population	1.49e-06	0.90 (0.86-0.94)
rs8176691	9:133262826	C	T	intron_variant	ABO	0.27	0.34	0.74 (0.55-0.98)	0.0358	1	HGI	Covid vs. lab/self-reported negative	1.94e-09	0.94 (0.92-0.96)
rs8176691	9:133262826	C	T	intron_variant	ABO	0.27	0.34	0.74 (0.55-0.98)	0.0358	1	HGI	Covid vs. population	1.84e-11	0.94 (0.92-0.95)
rs8176691	9:133262826	C	T	intron_variant	ABO	0.27	0.34	0.74 (0.55-0.98)	0.0358	1	HGI	Hospitalized covid vs. population	6.22e-07	0.90 (0.86-0.94)
rs8176690	9:133262914	A	G	intron_variant	ABO	0.28	0.34	0.74 (0.56-0.99)	0.0429	1	HGI	Covid vs. lab/self-reported negative	2.69e-10	0.94 (0.92-0.96)
rs8176690	9:133262914	A	G	intron_variant	ABO	0.28	0.34	0.74 (0.56-0.99)	0.0429	1	HGI	Covid vs. population	1.79e-12	0.93 (0.92-0.95)
rs8176690	9:133262914	A	G	intron_variant	ABO	0.28	0.34	0.74 (0.56-0.99)	0.0429	1	HGI	Hospitalized covid vs. population	1.3e-06	0.90 (0.86-0.94)
rs977371848	9:133266456	C	T	intron_variant	ABO	0.28	0.21	1.47 (1.08-2.00)	0.016	0.7943	HGI	Hospitalized covid vs. population	2.09e-08	0.86 (0.82-0.91)
rs977371848	9:133266456	C	T	intron_variant	ABO	0.28	0.21	1.47 (1.08-2.00)	0.016	0.7943	HGI	Covid vs. lab/self-reported negative	3.42e-15	0.90 (0.88-0.93)
rs977371848	9:133266456	C	T	intron_variant	ABO	0.28	0.21	1.47 (1.08-2.00)	0.016	0.7943	HGI	Covid vs. population	1.54e-17	0.90 (0.88-0.92)
rs977371848	9:133266456	C	T	intron_variant	ABO	0.28	0.21	1.47 (1.08-2.00)	0.016	0.7943	HGI	Very severe respiratory confirmed covid vs. population	2.4e-06	0.84 (0.78-0.90)
rs1031746662	9:133269214	G	A	intron_variant	ABO	0.26	0.32	0.74 (0.56-0.99)	0.0474	1	HGI	Covid vs. lab/self-reported negative	3.57e-09	0.94 (0.92-0.96)
rs1031746662	9:133269214	G	A	intron_variant	ABO	0.26	0.32	0.74 (0.56-0.99)	0.0474	1	HGI	Covid vs. population	2.98e-11	0.94 (0.92-0.95)
rs1031746662	9:133269214	G	A	intron_variant	ABO	0.26	0.32	0.74 (0.56-0.99)	0.0474	1	HGI	Hospitalized covid vs. population	2.47e-06	0.90 (0.86-0.94)
rs1291122587	9:133270497	GA	G	intron_variant	ABO	0.26	0.59	0.24 (0.18-0.32)	6.68e-24	2.567e-21	HGI	Hospitalized covid vs. population	1.9e-07	0.87 (0.83-0.92)
rs1291122587	9:133270497	GA	G	intron_variant	ABO	0.26	0.59	0.24 (0.18-0.32)	6.68e-24	2.567e-21	HGI	Hospitalized covid vs. population, leave out 23andMe (EUR)	1.08e-07	0.85 (0.80-0.90)
rs1291122587	9:133270497	GA	G	intron_variant	ABO	0.26	0.59	0.24 (0.18-0.32)	6.68e-24	2.567e-21	HGI	Covid vs. population	3.57e-09	0.91 (0.88-0.94)
rs1291122587	9:133270497	GA	G	intron_variant	ABO	0.26	0.59	0.24 (0.18-0.32)	6.68e-24	2.567e-21	HGI	Covid vs. population, leave out 23andMe (EUR)	1.42e-09	0.88 (0.85-0.92)
rs956608305	9:133270565	G	A	intron_variant	ABO	0.34	0.59	0.36 (0.27-0.47)	6.79e-14	1.49e-11	HGI	Covid vs. population	4.66e-07	0.89 (0.86-0.93)
rs1319753681	9:133270615	G	A	intron_variant	ABO	0.53	0.41	1.64 (1.26-2.14)	0.00024	0.02728	HGI	Very severe respiratory confirmed covid vs. population	2.46e-07	0.85 (0.79-0.90)
rs1319753681	9:133270615	G	A	intron_variant	ABO	0.53	0.41	1.64 (1.26-2.14)	0.00024	0.02728	HGI	Hospitalized covid vs. population	2.98e-11	0.86 (0.83-0.90)
rs1319753681	9:133270615	G	A	intron_variant	ABO	0.53	0.41	1.64 (1.26-2.14)	0.00024	0.02728	HGI	Hospitalized covid vs. population, leave out 23andMe (EUR)	7.2e-09	0.85 (0.80-0.90)
rs1319753681	9:133270615	G	A	intron_variant	ABO	0.53	0.41	1.64 (1.26-2.14)	0.00024	0.02728	HGI	Covid vs. lab/self-reported negative	3.04e-20	0.91 (0.89-0.93)
rs1319753681	9:133270615	G	A	intron_variant	ABO	0.53	0.41	1.64 (1.26-2.14)	0.00024	0.02728	HGI	Covid vs. population	1.16e-23	0.90 (0.89-0.92)
rs1319753681	9:133270615	G	A	intron_variant	ABO	0.53	0.41	1.64 (1.26-2.14)	0.00024	0.02728	HGI	Covid vs. population, leave out 23andMe (EUR)	6.29e-09	0.91 (0.88-0.94)
rs1220069967	9:133270637	A	AT	intron_variant	ABO	0.51	0.41	1.51 (1.16-1.97)	0.00213	0.1904	HGI	Hospitalized covid vs. population	1.75e-07	0.87 (0.83-0.92)
rs1220069967	9:133270637	A	AT	intron_variant	ABO	0.51	0.41	1.51 (1.16-1.97)	0.00213	0.1904	HGI	Hospitalized covid vs. population, leave out 23andMe (EUR)	1.65e-07	0.85 (0.80-0.91)
rs1220069967	9:133270637	A	AT	intron_variant	ABO	0.51	0.41	1.51 (1.16-1.97)	0.00213	0.1904	HGI	Covid vs. population	5e-09	0.91 (0.88-0.94)
rs1220069967	9:133270637	A	AT	intron_variant	ABO	0.51	0.41	1.51 (1.16-1.97)	0.00213	0.1904	HGI	Covid vs. population, leave out 23andMe (EUR)	6.99e-10	0.89 (0.86-0.92)
rs879055593	9:133271182	C	T	intron_variant	ABO	0.27	0.21	1.45 (1.07-1.98)	0.0196	0.9011	HGI	Very severe respiratory confirmed covid vs. population	4.52e-08	0.83 (0.77-0.89)
rs879055593	9:133271182	C	T	intron_variant	ABO	0.27	0.21	1.45 (1.07-1.98)	0.0196	0.9011	HGI	Hospitalized covid vs. population	4.52e-10	0.86 (0.82-0.90)
rs879055593	9:133271182	C	T	intron_variant	ABO	0.27	0.21	1.45 (1.07-1.98)	0.0196	0.9011	HGI	Covid vs. lab/self-reported negative	6.25e-23	0.89 (0.87-0.91)
rs879055593	9:133271182	C	T	intron_variant	ABO	0.27	0.21	1.45 (1.07-1.98)	0.0196	0.9011	HGI	Covid vs. population	3.56e-25	0.89 (0.87-0.91)
rs879055593	9:133271182	C	T	intron_variant	ABO	0.27	0.21	1.45 (1.07-1.98)	0.0196	0.9011	HGI	Covid vs. population, leave out 23andMe (EUR)	1.53e-07	0.91 (0.88-0.94)
rs879055593	9:133271182	C	T	intron_variant	ABO	0.27	0.21	1.45 (1.07-1.98)	0.0196	0.9011	HGI	Hospitalized covid vs. population, leave out 23andMe (EUR)	9.14e-07	0.86 (0.81-0.91)
rs888238929	9:133271597	C	T	intron_variant	ABO	0.26	0.32	0.74 (0.55-0.98)	0.0396	1	HGI	Covid vs. lab/self-reported negative	4.2e-09	0.94 (0.92-0.96)
rs888238929	9:133271597	C	T	intron_variant	ABO	0.26	0.32	0.74 (0.55-0.98)	0.0396	1	HGI	Covid vs. population	4.8e-11	0.94 (0.92-0.96)
rs888238929	9:133271597	C	T	intron_variant	ABO	0.26	0.32	0.74 (0.55-0.98)	0.0396	1	HGI	Hospitalized covid vs. population	2.2e-06	0.90 (0.86-0.94)
rs966807586	9:133271880	G	A	intron_variant	ABO	0.26	0.32	0.74 (0.55-0.98)	0.0396	1	HGI	Hospitalized covid vs. population	3.66e-07	0.89 (0.85-0.93)
rs966807586	9:133271880	G	A	intron_variant	ABO	0.26	0.32	0.74 (0.55-0.98)	0.0396	1	HGI	Covid vs. lab/self-reported negative	2.37e-09	0.94 (0.92-0.96)
rs966807586	9:133271880	G	A	intron_variant	ABO	0.26	0.32	0.74 (0.55-0.98)	0.0396	1	HGI	Covid vs. population	2.11e-11	0.94 (0.92-0.95)
rs992108547	9:133273983	G	A	intron_variant	ABO	0.28	0.21	1.47 (1.08-2.00)	0.016	0.7943	HGI	Hospitalized covid vs. population	1.96e-08	0.87 (0.83-0.92)
rs992108547	9:133273983	G	A	intron_variant	ABO	0.28	0.21	1.47 (1.08-2.00)	0.016	0.7943	HGI	Covid vs. lab/self-reported negative	9.32e-16	0.90 (0.88-0.92)
rs992108547	9:133273983	G	A	intron_variant	ABO	0.28	0.21	1.47 (1.08-2.00)	0.016	0.7943	HGI	Covid vs. population	2.81e-18	0.90 (0.88-0.92)
rs992108547	9:133273983	G	A	intron_variant	ABO	0.28	0.21	1.47 (1.08-2.00)	0.016	0.7943	HGI	Very severe respiratory confirmed covid vs. population	2.77e-06	0.86 (0.81-0.92)
rs992108547	9:133273983	G	A	intron_variant	ABO	0.28	0.21	1.47 (1.08-2.00)	0.016	0.7943	HGI	Covid vs. population, leave out 23andMe (EUR)	6.94e-06	0.92 (0.89-0.95)
rs947073006	9:133274414	G	A	intron_variant	ABO	0.28	0.21	1.47 (1.08-2.00)	0.016	0.7943	HGI	Hospitalized covid vs. population	3.42e-08	0.86 (0.82-0.91)
rs947073006	9:133274414	G	A	intron_variant	ABO	0.28	0.21	1.47 (1.08-2.00)	0.016	0.7943	HGI	Covid vs. lab/self-reported negative	2.6e-15	0.90 (0.88-0.93)
rs947073006	9:133274414	G	A	intron_variant	ABO	0.28	0.21	1.47 (1.08-2.00)	0.016	0.7943	HGI	Covid vs. population	4.8e-17	0.90 (0.88-0.93)
rs947073006	9:133274414	G	A	intron_variant	ABO	0.28	0.21	1.47 (1.08-2.00)	0.016	0.7943	HGI	Very severe respiratory confirmed covid vs. population	2.5e-06	0.84 (0.77-0.90)
rs651007	9:133278431	C	T	upstream_gene_variant	ABO	0.28	0.2	1.49 (1.09-2.03)	0.0127	0.6756	HGI	Covid vs. lab/self-reported negative	3.85e-12	0.92 (0.89-0.94)
rs651007	9:133278431	C	T	upstream_gene_variant	ABO	0.28	0.2	1.49 (1.09-2.03)	0.0127	0.6756	HGI	Covid vs. population	3.39e-14	0.91 (0.89-0.94)
rs651007	9:133278431	C	T	upstream_gene_variant	ABO	0.28	0.2	1.49 (1.09-2.03)	0.0127	0.6756	HGI	Hospitalized covid vs. population	7.47e-07	0.88 (0.83-0.92)
rs579459	9:133278724	T	C	upstream_gene_variant	ABO	0.28	0.2	1.49 (1.09-2.03)	0.0127	0.6756	HGI	Hospitalized covid vs. population	1.34e-07	0.88 (0.85-0.93)
rs579459	9:133278724	T	C	upstream_gene_variant	ABO	0.28	0.2	1.49 (1.09-2.03)	0.0127	0.6756	HGI	Covid vs. lab/self-reported negative	2.6e-12	0.92 (0.90-0.94)
rs579459	9:133278724	T	C	upstream_gene_variant	ABO	0.28	0.2	1.49 (1.09-2.03)	0.0127	0.6756	HGI	Covid vs. population	4.82e-15	0.92 (0.90-0.94)
rs579459	9:133278724	T	C	upstream_gene_variant	ABO	0.28	0.2	1.49 (1.09-2.03)	0.0127	0.6756	HGI	Very severe respiratory confirmed covid vs. population	7.14e-06	0.87 (0.82-0.93)
rs495828	9:133279294	G	T	upstream_gene_variant	ABO	0.28	0.2	1.49 (1.09-2.03)	0.0127	0.6756	HGI	Hospitalized covid vs. population	4.79e-08	0.88 (0.84-0.92)
rs495828	9:133279294	G	T	upstream_gene_variant	ABO	0.28	0.2	1.49 (1.09-2.03)	0.0127	0.6756	HGI	Covid vs. lab/self-reported negative	3.09e-12	0.92 (0.90-0.94)
rs495828	9:133279294	G	T	upstream_gene_variant	ABO	0.28	0.2	1.49 (1.09-2.03)	0.0127	0.6756	HGI	Covid vs. population	2.14e-15	0.91 (0.89-0.93)
rs495828	9:133279294	G	T	upstream_gene_variant	ABO	0.28	0.2	1.49 (1.09-2.03)	0.0127	0.6756	HGI	Very severe respiratory confirmed covid vs. population	1.28e-06	0.86 (0.82-0.92)
rs495828	9:133279294	G	T	upstream_gene_variant	ABO	0.28	0.2	1.49 (1.09-2.03)	0.0127	0.6756	HGI	Hospitalized covid vs. population, leave out 23andMe (EUR)	6.76e-06	0.88 (0.84-0.93)
rs635634	9:133279427	C	T	upstream_gene_variant	ABO	0.28	0.2	1.49 (1.09-2.03)	0.0127	0.6756	HGI	Hospitalized covid vs. population	2.88e-08	0.86 (0.82-0.91)
rs635634	9:133279427	C	T	upstream_gene_variant	ABO	0.28	0.2	1.49 (1.09-2.03)	0.0127	0.6756	HGI	Covid vs. lab/self-reported negative	1.63e-15	0.90 (0.88-0.92)
rs635634	9:133279427	C	T	upstream_gene_variant	ABO	0.28	0.2	1.49 (1.09-2.03)	0.0127	0.6756	HGI	Covid vs. population	1.13e-17	0.90 (0.88-0.92)
rs635634	9:133279427	C	T	upstream_gene_variant	ABO	0.28	0.2	1.49 (1.09-2.03)	0.0127	0.6756	HGI	Very severe respiratory confirmed covid vs. population	1.68e-06	0.83 (0.77-0.90)
rs429358	19:44908684	T	C	missense_variant	APOE	0.1	0	NA	6.67e-15	1.708e-12	PMID: 32451547	Positive COVID-19 patients vs. paticipants negative or not tested	NA	NA

## Sheet: Table S7
Table S7 Confirmed variants between severe COVID-19 patients and general population (P<0.05)
SNP	Position	Major	Minor	Type	Gene	Case_MAF	Control_MAF	OR(95%CI)	P	FDR_BH	Previous study	Pevious study phenotype	Ref_P	Ref_OR (0.95%CI)
rs10734222	11:14244913	G	A	intron_variant	SPON1	0.17	0.24	0.61 (0.42-0.90)	0.0119	0.9425	HGI	Hospitalized covid vs. population, leave out 23andMe (EUR)	1.47e-07	0.85 (0.80-0.90)
rs429358	19:44908684	T	C	missense_variant	APOE	0.11	0	NA	4.29e-14	1.272e-11	PMID: 32451547	Positive COVID-19 patients vs. paticipants negative or not tested	NA	NA
rs8111981	19:977763	G	A	downstream_gene_variant	ARID3A	0.28	0.35	0.70 (0.50-0.97)	0.0337	0.9425	HGI	Very severe respiratory confirmed covid vs. population	1.52e-07	0.76 (0.68-0.84)
rs9975538	21:33254549	C	T	intron_variant	IFNAR2	0.29	0.37	0.71 (0.52-0.98)	0.0437	0.9425	HGI	Very severe respiratory confirmed covid vs. population	1.5e-07	0.84 (0.79-0.90)
rs9975538	21:33254549	C	T	intron_variant	IFNAR2	0.29	0.37	0.71 (0.52-0.98)	0.0437	0.9425	HGI	Hospitalized covid vs. population	4.13e-08	0.88 (0.83-0.92)
rs9975538	21:33254549	C	T	intron_variant	IFNAR2	0.29	0.37	0.71 (0.52-0.98)	0.0437	0.9425	HGI	Hospitalized covid vs. population, leave out 23andMe (EUR)	2.04e-06	0.86 (0.81-0.91)
rs74609750	21:33896073	C	A	3_prime_UTR_variant	ITSN1	0.31	0.23	1.45 (1.03-2.02)	0.0377	0.9425	HGI	Covid vs. population	4.99e-08	1.09 (1.06-1.13)
rs12626300	21:33910976	C	T	upstream_gene_variant	ATP5PO	0.3	0.23	1.42 (1.01-1.99)	0.0462	0.9425	HGI	Covid vs. population	1.54e-07	1.09 (1.06-1.13)
rs79742309	21:33912648	T	C	upstream_gene_variant	ATP5PO	0.3	0.23	1.42 (1.01-1.99)	0.0462	0.9425	HGI	Covid vs. population	4.81e-07	1.09 (1.05-1.12)
rs1892689	21:33913703	A	G	upstream_gene_variant	ATP5PO	0.3	0.23	1.42 (1.01-1.99)	0.0462	0.9425	HGI	Covid vs. population	1.91e-07	1.09 (1.05-1.12)
rs12627646	21:33914250	A	T	upstream_gene_variant	LINC00649	0.3	0.23	1.42 (1.01-1.99)	0.0462	0.9425	HGI	Covid vs. population	1.52e-07	1.09 (1.06-1.13)
rs12626438	21:33914436	A	G	upstream_gene_variant	LINC00649	0.3	0.23	1.42 (1.01-1.99)	0.0462	0.9425	HGI	Covid vs. population	1.68e-07	1.09 (1.06-1.13)
rs2284571	21:33914693	G	A	upstream_gene_variant	LINC00649	0.3	0.23	1.42 (1.01-1.99)	0.0462	0.9425	HGI	Covid vs. population	1.68e-07	1.09 (1.06-1.13)
rs2239565	21:33916254	C	T	upstream_gene_variant	ATP5PO	0.3	0.23	1.42 (1.01-1.99)	0.0462	0.9425	HGI	Covid vs. population	1.67e-07	1.09 (1.06-1.13)
rs2284574	21:33916543	G	A	upstream_gene_variant	ATP5PO	0.3	0.23	1.42 (1.01-1.99)	0.0462	0.9425	HGI	Covid vs. population	1.64e-07	1.09 (1.06-1.13)
rs4302292	21:33919239	G	A	upstream_gene_variant	ATP5PO	0.31	0.23	1.47 (1.05-2.05)	0.0307	0.9425	HGI	Covid vs. population	2.1e-07	1.09 (1.05-1.12)
rs78985815	21:33919481	C	T	upstream_gene_variant	ATP5PO	0.31	0.23	1.45 (1.03-2.02)	0.0377	0.9425	HGI	Covid vs. population	2.24e-07	1.09 (1.05-1.12)
rs12627060	21:33925117	G	A	downstream_gene_variant	LINC00649	0.32	0.25	1.45 (1.04-2.02)	0.0335	0.9425	HGI	Covid vs. population	1.18e-07	1.09 (1.06-1.12)
rs71327056	3:46348485	C	G	intergenic_region	UQCRC2P1-CCR2	0.01	0.04	0.27 (0.08-0.92)	0.0312	0.9425	HGI	Very severe respiratory confirmed covid vs. population	4.14e-08	1.30 (1.18-1.42)
rs71327056	3:46348485	C	G	intergenic_region	UQCRC2P1-CCR2	0.01	0.04	0.27 (0.08-0.92)	0.0312	0.9425	HGI	Hospitalized covid vs. population	3.78e-13	1.31 (1.22-1.41)
rs71327056	3:46348485	C	G	intergenic_region	UQCRC2P1-CCR2	0.01	0.04	0.27 (0.08-0.92)	0.0312	0.9425	HGI	Hospitalized covid vs. population, leave out 23andMe (EUR)	8.39e-12	1.34 (1.23-1.46)
rs1886814	6:41534945	A	C	intron_variant	FOXP4-AS1	0.45	0.37	1.39 (1.03-1.88)	0.036	0.9425	HGI	Hospitalized covid vs. population	2.4e-07	1.31 (1.18-1.45)
rs59492037	6:4571951	A	G	intron_variant	AL162718.1	0.27	0.35	0.68 (0.49-0.95)	0.0263	0.9425	HGI	Very severe respiratory confirmed covid vs. not hospitalized covid	7.07e-07	3.61 (2.17-5.99)
rs1291122587	9:133270497	GA	G	intron_variant	ABO	0.26	0.59	0.24 (0.18-0.34)	7.02e-18	2.603e-15	HGI	Hospitalized covid vs. population	1.9e-07	0.87 (0.83-0.92)
rs1291122587	9:133270497	GA	G	intron_variant	ABO	0.26	0.59	0.24 (0.18-0.34)	7.02e-18	2.603e-15	HGI	Hospitalized covid vs. population, leave out 23andMe (EUR)	1.08e-07	0.85 (0.80-0.90)
rs1291122587	9:133270497	GA	G	intron_variant	ABO	0.26	0.59	0.24 (0.18-0.34)	7.02e-18	2.603e-15	HGI	Covid vs. population	3.57e-09	0.91 (0.88-0.94)
rs1291122587	9:133270497	GA	G	intron_variant	ABO	0.26	0.59	0.24 (0.18-0.34)	7.02e-18	2.603e-15	HGI	Covid vs. population, leave out 23andMe (EUR)	1.42e-09	0.88 (0.85-0.92)
rs956608305	9:133270565	A	G	intron_variant	ABO	0.63	0.41	2.52 (1.84-3.43)	4.65e-09	8.612e-07	HGI	Covid vs. population	4.66e-07	0.89 (0.86-0.93)
rs1319753681	9:133270615	G	A	intron_variant	ABO	0.5	0.41	1.44 (1.06-1.95)	0.0213	0.9425	HGI	Very severe respiratory confirmed covid vs. population	2.46e-07	0.85 (0.79-0.90)
rs1319753681	9:133270615	G	A	intron_variant	ABO	0.5	0.41	1.44 (1.06-1.95)	0.0213	0.9425	HGI	Hospitalized covid vs. population	2.98e-11	0.86 (0.83-0.90)
rs1319753681	9:133270615	G	A	intron_variant	ABO	0.5	0.41	1.44 (1.06-1.95)	0.0213	0.9425	HGI	Hospitalized covid vs. population, leave out 23andMe (EUR)	7.2e-09	0.85 (0.80-0.90)
rs1319753681	9:133270615	G	A	intron_variant	ABO	0.5	0.41	1.44 (1.06-1.95)	0.0213	0.9425	HGI	Covid vs. lab/self-reported negative	3.04e-20	0.91 (0.89-0.93)
rs1319753681	9:133270615	G	A	intron_variant	ABO	0.5	0.41	1.44 (1.06-1.95)	0.0213	0.9425	HGI	Covid vs. population	1.16e-23	0.90 (0.89-0.92)
rs1319753681	9:133270615	G	A	intron_variant	ABO	0.5	0.41	1.44 (1.06-1.95)	0.0213	0.9425	HGI	Covid vs. population, leave out 23andMe (EUR)	6.29e-09	0.91 (0.88-0.94)
rs1220069967	9:133270637	A	AT	intron_variant	ABO	0.49	0.41	1.38 (1.02-1.87)	0.0383	0.9425	HGI	Hospitalized covid vs. population	1.75e-07	0.87 (0.83-0.92)
rs1220069967	9:133270637	A	AT	intron_variant	ABO	0.49	0.41	1.38 (1.02-1.87)	0.0383	0.9425	HGI	Hospitalized covid vs. population, leave out 23andMe (EUR)	1.65e-07	0.85 (0.80-0.91)
rs1220069967	9:133270637	A	AT	intron_variant	ABO	0.49	0.41	1.38 (1.02-1.87)	0.0383	0.9425	HGI	Covid vs. population	5e-09	0.91 (0.88-0.94)
rs1220069967	9:133270637	A	AT	intron_variant	ABO	0.49	0.41	1.38 (1.02-1.87)	0.0383	0.9425	HGI	Covid vs. population, leave out 23andMe (EUR)	6.99e-10	0.89 (0.86-0.92)

## Sheet: Table S8
Table S8 Significant enhancer variants between mild and severe COVID-19 cases (P<0.05) and RegulomeDB annotation (probability scrore>0.8 marked red)
SNP	Position	Major	Minor	Case_MAF	Control_MAF	OR(95%CI)	P	FDR_BH	Enhancer	Gene	GH score	Gene association score	GH identifier	RegulomeDB probability score
rs2091848	11:304870	C	T	0.42	0.28	1.82 (1.23-2.70)	0.00266	1	11:304431-322801	IFITM3	2.6	632.2	GH11J000304	0.60906
rs2091849	11:304949	C	T	0.36	0.22	2.05 (1.34-3.12)	0.000768	1	11:304431-322801	IFITM3	2.6	632.2	GH11J000304	0.78226
rs2091850	11:304951	C	T	0.36	0.22	2.05 (1.34-3.12)	0.000768	1	11:304431-322801	IFITM3	2.6	632.2	GH11J000304	0.57268
rs143917370	11:305150	T	TA	0.41	0.29	1.67 (1.13-2.46)	0.0117	1	11:304431-322801	IFITM3	2.6	632.2	GH11J000304	0.60537
rs59446099	11:305167	T	A	0.03	0.08	0.39 (0.17-0.89)	0.0238	1	11:304431-322801	IFITM3	2.6	632.2	GH11J000304	0.70497
rs7128914	11:306216	C	A	0.03	0.08	0.35 (0.15-0.81)	0.0192	1	11:304431-322801	IFITM3	2.6	632.2	GH11J000304	0.60906
rs11246060	11:306877	C	T	0.03	0.08	0.39 (0.17-0.89)	0.0238	1	11:304431-322801	IFITM3	2.6	632.2	GH11J000304	0.9224
rs75117940	11:307025	G	A	0.05	0.01	4.82 (1.08-21.45)	0.0344	1	11:304431-322801	IFITM3	2.6	632.2	GH11J000304	0.60906
rs3809111	11:307029	C	T	0.06	0.01	5.55 (1.26-24.41)	0.0124	1	11:304431-322801	IFITM3	2.6	632.2	GH11J000304	0.60906
rs76139549	11:307391	C	T	0.03	0.08	0.39 (0.17-0.89)	0.0238	1	11:304431-322801	IFITM3	2.6	632.2	GH11J000304	0.6749
rs551252508	11:307741	C	G	0.03	0.08	0.33 (0.14-0.81)	0.0152	1	11:304431-322801	IFITM3	2.6	632.2	GH11J000304	0.60906
rs117941289	11:308168	G	A	0.04	0.08	0.43 (0.20-0.96)	0.0425	1	11:304431-322801	IFITM3	2.6	632.2	GH11J000304	0.74401
rs14408	11:308314	C	T	0.03	0.09	0.37 (0.16-0.82)	0.0147	1	11:304431-322801	IFITM3	2.6	632.2	GH11J000304	0.70497
rs909097	11:308576	G	A	0.04	0.01	4.46 (0.99-19.98)	0.0342	1	11:304431-322801	IFITM3	2.6	632.2	GH11J000304	0.57068
rs909098	11:308716	C	T	0.04	0.01	4.46 (0.99-19.98)	0.0342	1	11:304431-322801	IFITM3	2.6	632.2	GH11J000304	0.55717
rs7126031	11:309555	T	C	0.03	0.08	0.39 (0.17-0.89)	0.0238	1	11:304431-322801	IFITM3	2.6	632.2	GH11J000304	0.79729
rs114754059	11:310082	T	C	0.03	0.08	0.39 (0.17-0.89)	0.0238	1	11:304431-322801	IFITM3	2.6	632.2	GH11J000304	0.60906
rs72867737	11:312929	C	T	0.04	0.01	4.46 (0.99-19.98)	0.0342	1	11:304431-322801	IFITM3	2.6	632.2	GH11J000304	0.60906
rs77612739	11:315745	G	T	0.05	0.01	4.82 (1.08-21.45)	0.0344	1	11:304431-322801	IFITM3	2.6	632.2	GH11J000304	0.76166
rs12421894	11:316071	G	T	0.05	0.01	4.82 (1.08-21.45)	0.0344	1	11:304431-322801	IFITM3	2.6	632.2	GH11J000304	0.60906
rs3835195	11:320115	A	G	0.05	0.01	4.82 (1.08-21.45)	0.0344	1	11:304431-322801	IFITM3	2.6	632.2	GH11J000304	0.70497
rs28655829	11:320166	C	T	0.05	0.01	4.82 (1.08-21.45)	0.0344	1	11:304431-322801	IFITM3	2.6	632.2	GH11J000304	0.8658
rs28688930	11:320237	G	C	0.05	0.01	4.82 (1.08-21.45)	0.0344	1	11:304431-322801	IFITM3	2.6	632.2	GH11J000304	0.60906
rs1468109581	11:321069	TG	T	0.03	0.08	0.33 (0.14-0.81)	0.0152	1	11:304431-322801	IFITM3	2.6	632.2	GH11J000304	0.60906
rs1248936100	11:321074	T	TG	0.03	0.08	0.33 (0.14-0.81)	0.0152	1	11:304431-322801	IFITM3	2.6	632.2	GH11J000304	0.9975
rs112701542	11:322728	AT	A	0.05	0.01	4.84 (1.09-21.54)	0.0344	1	11:304431-322801	IFITM3	2.6	632.2	GH11J000304	0.25287
rs11246065	11:324170	G	A	0.54	0.41	1.69 (1.17-2.44)	0.00537	1	11:324001-331788	IFITM3	2	610.6	GH11J000324	0.64885
rs10902125	11:329951	A	G	0.04	0.01	4.46 (0.99-19.98)	0.0342	1	11:324001-331788	IFITM3	2	610.6	GH11J000324	0.96307
rs10669213	11:329960	TTTTG	T	0.04	0.01	4.46 (0.99-19.98)	0.0342	1	11:324001-331788	IFITM3	2	610.6	GH11J000324	0.66969
rs1232227594	14:102780327	G	GA	0	0.02	0.00 (0.00-NaN)	0.0247	1	14:102774258-102780601	TRAF3	2.3	609.8	GH14J102774	NA
rs35299700	19:4828926	C	T	0.08	0.03	2.90 (1.08-7.82)	0.0394	1	19:4828857-4833475	TICAM1	2.2	607.8	GH19J004828	0.58955
rs778417969	19:4829398	G	C	0.01	0.05	0.25 (0.08-0.82)	0.0233	1	19:4828857-4833475	TICAM1	2.2	607.8	GH19J004828	0.73553
rs1324173788	19:4829405	T	C	0.01	0.05	0.25 (0.08-0.82)	0.0233	1	19:4828857-4833475	TICAM1	2.2	607.8	GH19J004828	0.60906
rs1245738156	19:4829415	A	C	0.01	0.05	0.19 (0.05-0.70)	0.00806	1	19:4828857-4833475	TICAM1	2.2	607.8	GH19J004828	0.60906
rs1192415313	19:4829417	T	C	0	0.03	0.13 (0.01-1.12)	0.0392	1	19:4828857-4833475	TICAM1	2.2	607.8	GH19J004828	0.60906
chr19:4829418:C:G	19:4829418	G	C	0	0.03	0.13 (0.01-1.12)	0.0392	1	19:4828857-4833475	TICAM1	2.2	607.8	GH19J004828	NA
rs56695953	21:41497808	G	A	0.05	0.01	5.18 (1.17-22.92)	0.0207	1	21:41496486-41511100	TMPRSS2	2	614.1	GH21J041496	0.60906
rs146445857	21:41499282	T	TGCC	0.04	0.01	7.53 (0.96-58.81)	0.0328	1	21:41496486-41511100	TMPRSS2	2	614.1	GH21J041496	NA
rs2838043	21:41499293	C	T	0.05	0.01	4.82 (1.08-21.45)	0.0344	1	21:41496486-41511100	TMPRSS2	2	614.1	GH21J041496	0.13454
rs2187238	21:41500824	T	C	0.05	0.01	4.82 (1.08-21.45)	0.0344	1	21:41496486-41511100	TMPRSS2	2	614.1	GH21J041496	0.58955
rs1440999733	21:41501641	C	A	0	0.02	0.00 (0.00-NaN)	0.0247	1	21:41496486-41511100	TMPRSS2	2	614.1	GH21J041496	0.85643
rs8129713	21:41504671	T	C	0.05	0.01	4.82 (1.08-21.45)	0.0344	1	21:41496486-41511100	TMPRSS2	2	614.1	GH21J041496	0.60906
rs55704664	21:41506684	C	T	0.05	0.01	4.82 (1.08-21.45)	0.0344	1	21:41496486-41511100	TMPRSS2	2	614.1	GH21J041496	0.65809
rs8126497	21:41507797	G	A	0.04	0.01	8.96 (1.16-69.10)	0.011	1	21:41496486-41511100	TMPRSS2	2	614.1	GH21J041496	0.69075

## Sheet: Table S9
Table S9 Significant enhancer variants between all COVID-19 patients and general population (P<0.05) and RegulomeDB annotation (probability scrore>0.8 marked red)
SNP	Position	Major	Minor	Case_MAF	Control_MAF	OR(95%CI)	P	FDR_BH	Enhancer	Gene	GH score	Gene association score	GH identifier	RegulomeDB probability score
rs59446099	11:305167	T	A	0.05	0.03	2.13 (1.04-4.37)	0.0427	1	11:304431-322801	IFITM3	2.6	632.2	GH11J000304	0.70497
rs11246060	11:306877	C	T	0.05	0.03	2.13 (1.04-4.37)	0.0427	1	11:304431-322801	IFITM3	2.6	632.2	GH11J000304	0.9224
rs76139549	11:307391	C	T	0.05	0.03	2.13 (1.04-4.37)	0.0427	1	11:304431-322801	IFITM3	2.6	632.2	GH11J000304	0.6749
rs2031090	11:307726	G	A	0.32	0.38	0.75 (0.57-0.99)	0.0499	1	11:304431-322801	IFITM3	2.6	632.2	GH11J000304	0.49737
rs2031091	11:307878	G	A	0.51	0.34	2.02 (1.54-2.65)	5.15e-07	7.53e-05	11:304431-322801	IFITM3	2.6	632.2	GH11J000304	0.60906
rs117941289	11:308168	G	A	0.06	0.03	2.22 (1.09-4.53)	0.0301	1	11:304431-322801	IFITM3	2.6	632.2	GH11J000304	0.74401
rs7126031	11:309555	T	C	0.05	0.03	2.13 (1.04-4.37)	0.0427	1	11:304431-322801	IFITM3	2.6	632.2	GH11J000304	0.79729
rs114754059	11:310082	T	C	0.05	0.03	2.13 (1.04-4.37)	0.0427	1	11:304431-322801	IFITM3	2.6	632.2	GH11J000304	0.60906
rs201079885	11:312701	C	T	0.02	0	NA (NA-NA)	0.00853	0.5141	11:304431-322801	IFITM3	2.6	632.2	GH11J000304	0.60906
rs575540216	11:315952	C	T	0.03	0	NA (NA-NA)	8.17e-05	0.009654	11:304431-322801	IFITM3	2.6	632.2	GH11J000304	0.55744
rs79196191	11:316475	G	T	0.07	0.03	2.43 (1.24-4.78)	0.00833	0.5141	11:304431-322801	IFITM3	2.6	632.2	GH11J000304	0.99633
rs148475591	11:316849	T	C	0.05	0.01	3.32 (1.33-8.26)	0.00665	0.4544	11:304431-322801	IFITM3	2.6	632.2	GH11J000304	0.60906
rs199749095	11:320606	G	T	0.06	0.22	0.22 (0.14-0.34)	4.85e-13	9.933e-11	11:304431-322801	IFITM3	2.6	632.2	GH11J000304	0.60906
rs11553885	11:320649	G	A	0.19	0.37	0.39 (0.29-0.53)	8.06e-10	1.377e-07	11:304431-322801	IFITM3	2.6	632.2	GH11J000304	0.60906
rs75177665	11:324095	T	TG	0.52	0.04	29.48 (17.09-50.87)	2.12e-66	1.084e-63	11:324001-331788	IFITM3	2	610.6	GH11J000324	0.49387
rs1037050315	11:68002422	TTTTG	T	0	1	0.00 (0.00-NaN)	8.63e-268	8.838e-265	11:68002100-68005601	UNC93B1	1.9	618.9	GH11J068002	NA
rs74777484	11:68004196	C	T	0.02	0	NA (NA-NA)	0.00853	0.5141	11:68002100-68005601	UNC93B1	1.9	618.9	GH11J068002	0.40513
rs899124042	15:90871954	C	G	0.02	0	NA (NA-NA)	0.00115	0.1131	15:90867875-90874846	FURIN	2.6	604.8	GH15J090867	0.68833
rs35299700	19:4828926	C	T	0.06	0.1	0.55 (0.33-0.90)	0.0184	0.8847	19:4828857-4833475	TICAM1	2.2	607.8	GH19J004828	0.58955
rs539934058	19:4829347	C	T	0.21	0.04	6.23 (3.64-10.65)	2e-14	4.727e-12	19:4828857-4833475	TICAM1	2.2	607.8	GH19J004828	0.57391
rs188993231	19:49662702	G	A	0	0.02	0.12 (0.02-1.01)	0.0288	1	19:49662281-49667637	IRF3	2.2	619.4	GH19J049662	0.60906
rs138763777	2:191011414	GGT	G	0.14	0	34.49 (8.40-141.70)	3.01e-17	9.263e-15	2:191011395-191016003	STAT1	2.5	608.6	GH02J191011	0.60906
rs75912764	21:33229935	T	G	0.02	0	NA (NA-NA)	0.00853	0.5141	21:33228741-33233792	IFNAR2	2.1	611.7	GH21J033228	0.70497
rs60975870	21:41362064	G	A	0.08	0.12	0.61 (0.39-0.95)	0.0339	1	21:41359275-41364933	MX1	1.7	600.2	GH21J041359	0.60906
rs422761	21:41499066	G	A	0.34	0.27	1.35 (1.02-1.80)	0.0429	1	21:41496486-41511100	TMPRSS2	2	614.1	GH21J041496	0.18412
rs389001	21:41499204	A	G	0.34	0.27	1.35 (1.02-1.80)	0.0429	1	21:41496486-41511100	TMPRSS2	2	614.1	GH21J041496	0.13454
rs8126497	21:41507797	G	A	0.03	0.06	0.46 (0.23-0.88)	0.0224	0.9434	21:41496486-41511100	TMPRSS2	2	614.1	GH21J041496	0.69075

## Sheet: Table S10
Table S10 Significant enhancer variants between severe COVID-19 patients and general population (P<0.05) and RegulomeDB annotation (probability scrore>0.8 marked red)
SNP	Position	Major	Minor	Case_MAF	Control_MAF	OR(95%CI)	P	FDR_BH	Enhancer	Gene	GH score	Gene association score	GH identifier	RegulomeDB probability score
rs2031090	11:307726	G	A	0.31	0.38	0.72 (0.52-0.99)	0.0457	0.9425	11:304431-322801	IFITM3	2.6	632.2	GH11J000304	0.49737
rs2031091	11:307878	G	A	0.47	0.34	1.74 (1.27-2.38)	0.000573	0.06796	11:304431-322801	IFITM3	2.6	632.2	GH11J000304	0.60906
rs575540216	11:315952	C	T	0.04	0	NA (NA-NA)	4.56e-05	0.006154	11:304431-322801	IFITM3	2.6	632.2	GH11J000304	0.55744
rs79196191	11:316475	G	T	0.08	0.03	2.94 (1.44-6.01)	0.00252	0.2774	11:304431-322801	IFITM3	2.6	632.2	GH11J000304	0.99633
rs148475591	11:316849	T	C	0.04	0.01	2.99 (1.11-8.07)	0.0287	0.9425	11:304431-322801	IFITM3	2.6	632.2	GH11J000304	0.60906
rs199749095	11:320606	G	T	0.04	0.22	0.15 (0.08-0.28)	2.71e-12	6.692e-10	11:304431-322801	IFITM3	2.6	632.2	GH11J000304	0.60906
rs11553885	11:320649	G	A	0.2	0.37	0.41 (0.29-0.58)	3.49e-07	5.758e-05	11:304431-322801	IFITM3	2.6	632.2	GH11J000304	0.60906
rs75177665	11:324095	T	TG	0.56	0.04	34.34 (19.52-60.42)	2.12e-60	1.05e-57	11:324001-331788	IFITM3	2	610.6	GH11J000324	0.49387
rs1037050315	11:68002422	T	TTTTG	1	0	NA (NA-NA)	1.43e-205	1.412e-202	11:68002100-68005601	UNC93B1	1.9	618.9	GH11J068002	NA
rs2240190	12:112908322	C	A	0.27	0.2	1.46 (1.02-2.07)	0.0447	0.9425	12:112905305-112909209	OAS1	1.5	612.1	GH12J112905	0
rs150809924	14:102775082	G	A	0.01	0	NA (NA-NA)	0.0272	0.9425	14:102774258-102780601	TRAF3	2.3	609.8	GH14J102774	0.78371
rs201866655	15:90838091	G	C	0.02	0	7.39 (0.86-63.55)	0.0437	0.9425	15:90835911-90842736	FURIN	2.1	613.8	GH15J090835	0.61379
rs899124042	15:90871954	C	G	0.02	0	NA (NA-NA)	0.00443	0.4527	15:90867875-90874846	FURIN	2.6	604.8	GH15J090867	0.68833
rs539934058	19:4829347	C	T	0.19	0.04	5.74 (3.24-10.16)	1.41e-10	3.216e-08	19:4828857-4833475	TICAM1	2.2	607.8	GH19J004828	0.57391
rs188993231	19:49662702	G	A	0	0.02	0.00 (0.00-NaN)	0.0455	0.9425	19:49662281-49667637	IRF3	2.2	619.4	GH19J049662	0.60906
rs138763777	2:191011414	GGT	G	0.13	0	30.71 (7.34-128.50)	2.59e-13	6.986e-11	2:191011395-191016003	STAT1	2.5	608.6	GH02J191011	0.60906
rs75912764	21:33229935	T	G	0.02	0	NA (NA-NA)	0.00443	0.4527	21:33228741-33233792	IFNAR2	2.1	611.7	GH21J033228	0.70497
rs2248202	21:33231575	A	C	0.22	0.29	0.69 (0.49-0.97)	0.0376	0.9425	21:33228741-33233792	IFNAR2	2.1	611.7	GH21J033228	0.55436
